# Supplementary material for: Genome-wide association mapping of septoria nodorum blotch resistance in Nordic winter and spring wheat collections
Source: Theor Appl Genet. 2022 Sep 23;135(12):4169–82. doi: 10.1007/s00122-022-04210-z (PMC9734210; doi:10.1007/s00122-022-04210-z)
Supplement: Supplementary file 7 — Supplementary file7 (TXT 11362 KB) [file 122_2022_4210_MOESM7_ESM.txt]

rs.	chrom	pos	V1003	V1005	V1006	V1009	V1011	V1016	V1018	V1020	V1027	V1029	V1031	V1032	V1036	V1038	V1039	V1041	V1043	V1044	V1045	V1046	V1048	V1050	V1052	V1054	V1057	V1058	V1060	V1063	V1064	V1066	V1068	V1071	V1073	V1075	V1079	V1080	V1081	V1083	V1084	V1085	V1086	V1087	V1091	V1102	V1106	V1111	V1114
AX-158544750	1A	1	T	T	C	C	C	C	C	C	C	C	C	C	C	C	T	T	C	C	C	C	C	C	C	C	C	C	T	C	C	C	C	C	C	C	C	C	C	C	C	C	C	T	C	C	C	C	C
AX-94583145	1A	1	G	G	G	A	N	G	G	A	A	G	G	G	G	A	N	G	G	G	G	G	G	G	A	G	G	G	G	A	A	A	G	G	G	A	A	G	A	G	G	G	G	G	G	G	G	G	G
BobWhite_c1361_1187	1A	1	G	G	G	A	G	G	G	A	A	G	G	G	G	A	G	G	G	G	G	G	G	G	A	G	G	G	G	A	A	A	G	G	G	A	A	G	A	G	G	G	G	G	G	G	G	G	G
Excalibur_c10657_796	1A	1	G	G	G	T	G	T	G	G	T	G	G	G	T	G	G	T	T	T	G	G	T	T	T	T	T	T	T	T	T	T	G	T	G	T	G	T	G	G	G	G	T	T	G	G	T	T	T
Excalibur_c94139_55	1A	1	A	A	A	A	A	A	A	G	G	A	A	A	A	G	A	A	A	A	A	A	A	A	G	A	A	A	A	A	A	A	A	A	A	G	G	A	G	A	A	A	A	A	A	A	A	A	A
GENE-0014_317	1A	1	T	T	T	T	T	T	T	G	G	T	T	T	T	N	T	T	T	T	T	T	T	T	G	T	T	T	T	T	T	T	T	T	T	G	G	T	G	T	T	T	T	T	T	T	T	T	T
GENE-0014_822	1A	1	C	C	C	C	C	C	A	A	A	A	C	A	C	C	C	A	A	C	C	C	C	A	A	A	C	C	C	C	C	C	C	C	C	C	C	C	C	A	A	C	C	C	C	C	C	C	C
Kukri_c26168_423	1A	1	C	C	C	N	C	C	C	C	C	C	C	C	C	C	N	C	C	C	C	C	C	A	C	C	A	C	A	A	A	A	C	C	C	C	N	C	C	C	C	C	A	C	C	C	C	A	A
RAC875_c20883_801	1A	1	A	A	A	A	A	A	A	G	G	A	A	A	A	N	A	A	A	A	A	A	A	A	G	A	A	A	A	A	N	A	A	A	A	G	G	A	G	A	A	A	A	A	A	A	A	A	A
RAC875_c42700_264	1A	1	A	A	A	G	A	A	G	G	G	A	A	A	G	G	A	A	A	A	A	A	G	G	G	A	G	G	A	G	G	G	A	G	A	G	G	A	G	A	G	A	G	A	A	A	A	A	A
RAC875_c95364_259	1A	1	G	G	G	G	G	G	A	G	G	G	G	G	A	G	G	G	G	G	G	G	A	A	G	G	A	A	G	G	G	G	G	A	G	G	G	G	G	G	A	G	A	G	G	G	G	G	G
Tdurum_contig44888_837	1A	1	T	T	T	C	T	T	T	C	C	T	T	T	C	C	T	T	T	T	T	T	C	C	C	T	T	T	T	C	C	C	T	C	T	C	C	T	C	T	T	T	T	T	T	T	T	T	T
wsnp_Ex_c10657_17376086	1A	1	C	C	C	C	C	C	C	T	T	C	C	C	C	T	C	C	C	C	C	C	C	C	T	C	C	C	C	C	C	C	C	C	C	T	T	C	T	C	C	C	C	C	C	C	C	C	C
wsnp_Ra_c11211_18227610	1A	1	T	T	T	T	T	T	T	G	G	T	T	T	T	G	T	T	T	T	T	T	T	T	G	T	T	T	T	T	T	T	T	T	T	G	G	T	G	T	T	T	T	T	T	T	T	T	T
BS00100774_51	1A	2	T	T	C	C	C	C	N	T	T	T	C	T	C	T	T	C	C	N	C	C	C	C	T	C	C	C	C	C	C	T	C	C	C	T	T	C	T	C	N	C	C	C	C	C	N	C	C
AX-109903200	1A	3	C	C	T	C	T	T	T	C	C	C	C	C	T	C	T	C	C	C	C	C	T	T	C	T	T	T	T	T	T	T	C	T	T	C	C	T	C	C	T	C	T	C	T	T	T	T	C
AX-89562713	1A	3	G	G	G	G	G	G	G	G	G	G	T	G	G	G	G	T	T	G	T	T	G	G	G	G	G	G	G	G	G	G	G	G	G	G	G	G	G	T	G	T	G	G	G	G	G	G	T
BS00026456_51	1A	3	T	T	C	T	C	T	C	T	T	T	C	C	T	T	T	C	C	T	C	C	T	T	T	C	C	C	T	C	T	T	T	T	C	T	T	C	T	C	C	C	C	T	C	C	C	T	C
RAC875_c30138_595	1A	3	T	C	T	T	C	T	C	C	T	C	T	T	T	C	N	T	T	T	T	T	T	C	T	T	C	T	C	C	C	C	C	T	C	T	N	T	C	C	C	C	C	T	T	N	C	C	C
tplb0025b13_1721	1A	3	G	G	G	N	G	G	G	A	A	N	G	G	G	A	G	G	G	G	G	G	G	G	A	G	G	G	G	G	G	G	G	G	G	A	A	G	A	G	G	G	G	G	G	G	G	G	G
tplb0025b13_2054	1A	3	T	T	T	T	T	T	T	T	T	T	C	C	T	T	T	C	C	T	C	C	T	T	T	T	T	T	T	T	T	T	T	T	T	T	T	T	T	C	T	C	T	C	T	T	T	T	C
wsnp_Ku_c1818_3557408	1A	3	C	C	T	C	T	T	T	C	C	C	C	C	T	C	T	C	C	C	C	C	T	T	C	T	T	T	T	T	T	T	C	T	T	C	C	T	C	C	T	C	T	C	T	T	T	T	C
BS00059422_51	1A	4	C	C	C	T	C	T	C	T	T	N	T	N	C	T	N	T	T	N	T	T	T	T	T	C	C	C	T	C	N	N	C	T	C	T	T	C	T	T	C	T	C	T	C	C	C	T	T
CAP12_c3074_192	1A	4	A	A	A	A	A	A	A	G	G	A	A	A	A	G	G	A	A	A	A	A	A	A	G	A	A	A	A	A	G	G	A	A	A	G	G	A	G	A	A	A	A	G	A	A	A	A	A
AX-111569969	1A	5	G	G	A	G	G	G	G	A	A	G	A	G	G	A	A	A	A	G	A	A	G	G	A	G	G	G	G	G	A	A	G	G	G	A	A	G	A	G	G	G	G	G	G	G	G	G	G
AX-158555547	1A	5	A	A	G	A	A	A	A	A	A	A	G	A	A	A	A	G	G	A	G	G	A	A	A	A	A	A	A	A	A	A	A	A	A	A	A	A	A	A	A	A	A	A	A	A	A	A	A
AX-158560734	1A	5	T	T	T	T	T	T	T	C	C	T	T	T	T	C	C	T	T	T	T	T	T	T	C	T	T	T	T	T	C	C	T	T	T	C	C	T	C	T	T	T	T	T	T	T	T	T	T
BS00023130_51	1A	5	T	T	T	T	T	T	T	G	G	T	T	T	T	G	G	T	T	T	T	T	T	T	G	T	T	T	T	T	G	G	T	T	T	G	G	T	G	T	T	T	T	T	T	T	T	T	T
Ku_c28007_1398	1A	5	A	A	A	A	A	A	A	G	G	A	A	A	A	G	A	A	A	A	A	A	A	A	G	A	A	A	A	A	N	N	A	A	A	G	G	A	G	A	A	A	A	A	A	A	A	A	A
Kukri_c8390_1102	1A	6	G	G	A	A	G	A	A	G	G	G	A	A	G	G	G	A	A	G	A	A	G	G	N	A	G	G	G	G	G	G	G	G	G	G	G	A	G	G	A	G	G	G	G	G	G	G	G
AX-158569633	1A	7	G	G	G	G	G	G	G	A	A	G	G	G	G	G	G	G	G	G	G	G	G	G	A	G	G	G	G	G	G	G	G	G	G	A	A	G	A	G	G	G	G	G	G	G	G	G	G
AX-94692394	1A	7	T	T	T	T	T	T	T	C	C	C	T	T	T	C	T	T	T	C	T	T	T	T	C	T	T	T	T	T	T	T	T	T	T	C	C	T	C	T	T	T	T	C	T	T	T	T	T
BS00056550_51	1A	7	A	A	A	G	A	A	A	G	G	A	G	A	G	G	A	A	G	A	G	G	G	G	G	G	G	G	G	G	A	A	A	G	A	G	G	G	G	A	A	A	G	A	G	G	G	G	A
BS00073243_51	1A	7	T	T	T	T	T	T	T	C	C	T	T	T	T	T	T	T	T	T	T	T	T	T	C	T	T	T	T	T	T	T	T	T	T	C	C	T	C	T	T	T	T	T	T	T	T	T	T
BS00085345_51	1A	7	T	T	T	T	T	T	T	C	C	T	T	T	T	T	T	T	T	T	T	T	T	T	C	T	T	T	T	T	T	T	T	T	T	C	C	T	C	T	T	T	T	T	T	T	T	T	T
Kukri_rep_c102231_265	1A	7	T	T	T	T	T	T	T	C	C	C	T	T	T	C	T	T	T	C	T	T	T	T	C	T	T	T	T	T	T	T	T	T	T	C	C	T	C	T	T	T	T	C	T	T	T	T	T
RAC875_c30657_82	1A	7	A	A	A	A	A	A	A	G	G	A	A	A	A	G	A	A	A	A	A	A	A	A	G	A	A	A	A	A	A	A	A	A	A	G	G	A	G	A	A	A	A	A	A	A	A	A	A
RAC875_c38756_141	1A	7	C	C	C	C	C	C	C	T	T	C	C	C	C	T	C	C	C	C	C	C	C	T	T	C	C	C	T	C	C	C	C	T	C	T	T	C	T	C	C	C	C	N	C	C	C	C	C
wsnp_Ex_c2868_5293115	1A	7	C	C	C	C	C	T	C	C	C	C	C	C	C	C	C	C	C	C	C	C	C	C	C	C	C	C	C	C	C	C	T	C	C	C	C	C	C	C	C	C	C	C	C	C	C	C	C
wsnp_Ex_c2868_5293485	1A	7	G	G	G	G	G	G	G	A	A	A	G	G	G	A	G	G	G	A	G	G	G	N	A	G	G	G	N	N	G	N	G	G	G	A	A	G	A	G	G	G	N	A	G	G	G	G	N
AX-110068701	1A	8	T	T	T	T	T	T	T	C	C	T	T	T	T	C	C	T	T	T	T	T	T	T	C	T	T	T	T	T	C	T	T	T	T	C	C	T	C	T	T	T	T	T	T	T	T	T	T
BS00022355_51	1A	8	T	T	T	T	T	T	T	C	C	T	T	T	T	C	C	T	T	T	T	T	T	T	C	T	T	T	T	T	T	T	T	T	T	C	C	T	C	T	T	T	T	T	T	T	T	T	T
BS00023201_51	1A	8	A	A	A	A	A	A	A	G	G	A	A	A	A	G	G	A	A	A	A	A	A	G	G	A	A	A	G	A	A	A	A	G	A	G	G	A	G	A	A	A	A	A	A	A	A	A	A
Excalibur_c6154_413	1A	8	C	C	C	C	C	C	C	C	C	C	C	C	C	T	C	C	C	C	C	C	C	T	C	C	T	C	T	T	T	T	C	C	C	C	C	C	C	C	C	C	T	C	C	C	C	T	T
Excalibur_c71158_54	1A	8	G	G	G	G	G	G	G	G	G	G	G	G	G	A	A	G	G	G	G	G	G	G	G	A	G	G	A	G	A	G	G	A	A	G	G	G	G	A	G	A	G	G	G	G	G	G	A
Kukri_c2332_1093	1A	8	G	G	G	G	G	G	G	G	G	G	G	G	G	A	G	G	G	G	G	G	G	A	G	G	A	G	A	A	A	A	G	G	G	G	G	G	G	G	G	G	A	G	G	G	G	A	A
Kukri_c2332_583	1A	8	C	C	C	C	C	C	C	A	A	C	C	C	C	A	A	C	C	C	C	C	C	C	A	C	C	C	C	C	C	C	C	C	C	A	A	C	A	C	C	C	C	C	C	C	C	C	C
Kukri_c37212_1286	1A	8	G	G	G	G	G	G	G	G	G	G	G	G	G	T	N	G	G	G	G	G	G	T	G	G	T	G	T	T	T	T	G	G	G	G	G	G	G	N	G	N	T	G	G	G	G	T	T
wsnp_CAP11_c710_458019	1A	8	C	C	C	C	T	C	C	C	C	C	C	C	T	C	C	C	C	C	C	C	T	C	C	T	T	T	C	C	C	C	C	C	C	C	C	T	C	C	C	C	T	C	C	C	T	C	C
wsnp_Ex_c57982_59470152	1A	8	G	G	G	N	G	G	G	G	G	G	G	G	G	A	A	G	G	G	G	G	G	G	G	A	G	G	A	G	A	G	G	A	A	G	G	G	G	A	G	A	G	G	G	G	G	G	A
AX-158537511	1A	9	T	T	T	T	T	T	T	T	T	T	T	T	T	T	C	T	T	T	T	T	T	T	T	C	T	T	C	T	C	T	T	C	C	T	T	T	T	T	T	T	T	T	T	T	T	T	T
AX-158540049	1A	9	T	T	T	T	T	T	T	T	T	T	T	T	T	C	C	C	T	T	T	T	T	T	T	C	T	T	C	T	C	N	T	C	C	T	T	T	T	T	T	T	T	T	T	T	T	T	T
BobWhite_c39996_85	1A	9	C	C	C	C	C	C	C	C	C	C	C	C	C	C	T	C	C	C	C	C	C	C	C	T	C	C	T	C	T	T	C	T	T	C	C	C	C	C	C	C	C	C	C	C	C	C	C
Excalibur_c5139_198	1A	9	A	A	A	A	A	A	A	A	A	A	A	A	A	A	A	A	A	A	A	A	A	A	A	G	A	A	G	A	A	A	A	G	G	A	A	A	A	A	A	A	A	A	A	A	A	A	A
Excalibur_c82557_201	1A	9	C	C	C	C	C	C	C	C	C	C	C	C	C	C	C	C	C	C	C	C	C	C	C	A	C	C	A	C	C	C	C	A	A	C	C	C	C	C	C	C	C	C	C	C	C	C	C
AX-94816927	1A	10	C	C	T	T	C	T	T	C	C	C	C	T	C	N	C	C	T	C	C	C	T	T	T	T	T	C	T	T	T	T	C	C	C	C	C	C	T	C	T	C	T	C	C	C	C	T	T
AX-94939233	1A	10	G	A	A	A	G	A	A	G	G	G	A	A	A	A	G	A	A	A	A	G	A	A	A	A	A	G	A	A	A	A	G	G	G	G	N	A	A	G	A	G	A	A	G	G	A	A	A
AX-95198429	1A	10	C	C	C	C	C	C	C	C	C	C	C	C	C	T	T	T	C	C	C	C	T	C	N	T	C	C	T	C	T	C	C	T	T	C	T	C	C	C	C	C	C	C	C	C	C	C	C
AX-95200832	1A	10	G	G	N	G	G	G	G	G	G	T	G	G	G	G	N	G	G	T	G	G	G	G	G	T	G	G	T	G	G	G	G	T	T	G	T	G	G	G	G	G	G	G	T	G	G	G	G
AX-95239997	1A	10	T	T	T	T	T	T	T	T	T	T	T	T	T	C	T	T	T	T	T	T	C	T	C	C	T	T	C	T	C	T	T	C	C	T	C	T	T	T	T	T	T	T	T	T	T	T	T
CAP11_c2581_302	1A	10	C	C	C	C	C	C	C	C	C	C	C	C	C	C	C	C	C	C	C	C	C	C	C	T	C	C	T	C	T	T	C	T	T	C	C	C	C	C	C	C	C	C	C	C	C	C	C
CAP8_c2448_355	1A	10	A	A	C	A	A	A	A	A	A	A	A	A	A	A	A	A	A	A	A	A	C	A	C	C	A	A	C	A	C	C	A	C	C	A	C	A	A	A	A	A	A	A	A	A	A	A	A
Excalibur_c95327_51	1A	10	A	A	A	A	A	A	G	A	A	A	A	A	A	A	A	A	G	A	A	A	A	G	A	A	G	A	G	G	G	G	A	A	A	A	N	A	G	A	G	A	G	A	A	A	A	G	G
IACX3811	1A	10	T	C	C	C	T	C	C	T	T	T	C	C	C	C	T	C	C	C	C	T	C	C	C	C	C	T	C	C	C	C	T	T	T	T	N	C	C	T	C	T	C	C	T	T	C	C	C
Kukri_c29150_143	1A	10	T	T	T	T	C	C	T	T	T	C	C	T	T	T	T	C	C	C	C	C	T	C	T	T	C	C	T	C	T	T	C	T	T	T	T	C	T	C	T	C	C	C	C	C	C	C	C
Kukri_c29655_239	1A	10	C	C	C	C	C	C	C	C	C	C	C	C	C	C	C	C	C	C	C	C	C	C	C	T	C	C	T	C	C	C	C	T	T	C	T	C	C	C	C	C	C	C	C	C	C	C	C
RAC875_c113582_346	1A	10	C	C	C	N	N	C	T	C	C	N	C	C	C	C	N	C	T	C	C	C	C	T	C	C	T	C	T	T	T	T	C	C	C	C	N	C	T	C	T	C	T	C	C	C	C	T	T
RAC875_c63624_753	1A	10	T	C	C	C	T	C	C	T	T	T	C	C	C	C	T	C	C	C	C	T	C	C	C	C	C	T	C	C	C	C	T	T	T	T	N	C	C	T	C	T	C	C	T	T	C	C	C
RFL_Contig5637_1008	1A	10	T	C	C	C	T	C	C	T	T	T	C	C	C	C	T	C	C	C	C	T	C	C	C	C	C	T	C	C	C	C	T	T	T	T	N	T	C	T	C	T	C	C	T	T	C	C	C
Tdurum_contig14847_144	1A	10	T	G	G	G	T	G	G	T	T	T	G	G	G	G	T	G	G	G	G	T	G	G	G	G	G	T	G	G	G	G	T	T	T	T	T	G	G	T	G	T	G	G	T	T	G	G	G
Tdurum_contig43943_1165	1A	10	A	A	A	A	A	A	A	A	A	G	A	A	A	A	A	A	A	G	A	A	G	A	G	G	A	A	G	A	G	G	A	G	G	A	A	A	A	A	A	A	A	A	G	A	A	A	A
Tdurum_contig43943_56	1A	10	G	G	G	G	G	G	G	G	G	G	G	G	G	G	G	G	G	G	G	G	G	G	G	A	G	G	A	G	A	A	G	A	A	G	G	G	G	G	G	G	G	G	G	G	G	G	G
Tdurum_contig56871_696	1A	10	A	A	G	A	G	G	A	A	A	G	G	A	A	A	A	G	G	G	G	G	G	G	G	G	G	G	G	G	G	G	G	G	G	A	G	G	A	G	A	G	G	G	G	G	G	G	G
Tdurum_contig68637_256	1A	10	G	A	G	G	G	G	A	G	G	G	A	G	A	A	G	A	A	A	A	G	G	A	G	G	A	G	A	A	A	A	G	G	G	G	G	A	A	G	A	G	A	A	G	G	A	A	A
Tdurum_contig68827_61	1A	10	G	G	G	G	G	G	G	G	G	G	G	G	G	G	G	G	G	G	G	G	G	G	A	A	G	G	A	G	A	G	G	A	A	G	A	G	G	G	G	G	G	G	G	G	G	G	G
tplb0053o08_2004	1A	10	G	G	G	G	A	A	G	G	G	A	A	G	G	G	G	A	A	A	A	A	A	A	A	G	A	A	G	A	G	G	A	G	G	G	G	A	G	A	G	A	A	A	A	A	A	A	A
wsnp_Ex_c50340_54659660	1A	10	C	C	T	T	C	T	C	C	C	C	C	T	C	C	C	C	C	C	C	C	T	C	T	T	C	C	C	C	C	C	C	C	C	C	C	C	C	C	C	C	C	C	C	C	C	C	C
AX-158560668	1A	11	G	G	G	G	G	G	G	G	G	G	G	G	G	G	G	G	G	G	G	G	N	G	N	T	G	G	T	G	G	G	G	T	T	G	T	G	G	G	G	G	G	G	G	G	G	G	G
AX-110368802	1A	12	T	T	T	T	G	T	T	T	T	T	G	T	T	T	G	G	G	T	G	G	N	T	G	T	G	T	T	G	T	T	T	T	T	T	G	G	T	G	T	G	G	T	G	G	G	G	G
AX-158536828	1A	12	A	A	A	A	A	A	A	A	A	A	A	A	A	A	G	A	A	A	A	A	G	A	G	A	A	A	A	A	G	G	A	A	A	A	G	A	A	G	A	G	A	A	G	G	A	G	G
AX-158537535	1A	12	G	G	G	G	G	G	A	G	G	G	G	G	G	G	A	G	G	G	G	G	G	G	G	G	A	G	G	A	G	G	G	G	G	G	A	A	A	G	A	G	A	G	A	A	A	A	A
AX-158560691	1A	12	A	A	A	A	A	A	A	A	A	A	A	A	A	A	A	A	A	A	A	A	G	A	G	G	A	G	G	A	G	G	A	G	G	A	G	A	A	A	A	A	A	A	A	A	A	A	A
AX-158569612	1A	12	A	A	A	A	G	G	G	A	A	A	G	A	A	A	G	G	G	A	G	G	A	G	A	G	G	G	A	G	G	G	G	G	G	G	G	G	G	A	G	A	G	G	G	G	G	G	G
AX-94454241	1A	12	C	C	C	C	C	C	C	C	C	C	C	C	C	C	C	C	C	C	C	C	T	T	T	C	T	C	T	T	T	T	C	C	C	C	C	C	C	C	C	C	T	C	C	C	C	T	T
AX-94477156	1A	12	T	T	T	T	C	T	C	T	T	T	C	T	T	T	T	C	C	T	C	C	T	T	T	T	T	T	T	T	T	T	T	T	T	T	C	T	C	T	C	T	T	T	T	C	T	C	C
AX-94604036	1A	12	G	G	G	G	G	A	G	G	G	G	G	G	G	G	G	G	G	G	G	G	N	A	N	A	A	A	A	A	A	A	A	A	A	A	G	G	G	G	G	G	A	A	G	G	G	G	G
AX-94807355	1A	12	T	T	T	T	T	T	T	T	T	T	T	T	T	T	T	T	T	T	T	T	G	T	G	G	T	G	T	T	T	T	T	G	G	T	G	T	T	T	T	T	T	T	T	T	T	T	T
AX-94844830	1A	12	C	C	C	C	C	C	C	C	C	C	C	C	C	C	C	C	C	C	C	C	T	T	T	C	T	C	T	T	T	T	C	C	C	C	C	C	C	C	C	C	T	T	C	C	C	T	T
AX-95107625	1A	12	A	A	A	A	A	A	A	A	A	A	A	A	A	A	G	A	A	A	A	A	G	A	G	A	A	A	A	A	A	A	A	A	A	A	G	A	A	G	A	G	A	A	G	G	A	G	G
AX-95231896	1A	12	G	G	G	G	G	G	G	G	G	G	G	G	G	G	C	G	G	G	G	G	C	G	C	G	G	G	G	G	C	C	G	G	G	G	G	G	G	G	G	G	G	G	C	G	G	G	G
Ku_c4823_673	1A	12	C	C	C	C	C	T	C	C	C	C	C	C	C	C	C	C	C	C	C	C	C	C	C	C	C	C	C	C	C	T	T	C	C	T	C	T	C	C	C	C	C	T	C	C	T	C	C
RAC875_c34888_65	1A	12	A	A	A	A	A	G	A	A	A	A	A	A	A	A	A	A	A	A	A	A	G	G	G	G	G	G	G	G	G	G	G	G	G	G	A	A	A	A	A	A	G	G	A	A	A	A	A
RAC875_c57939_78	1A	12	T	T	T	T	T	T	T	T	T	T	T	T	T	T	T	T	T	T	T	T	T	T	T	C	T	C	N	T	T	T	T	C	C	T	C	T	T	T	T	T	T	T	T	T	T	T	T
RAC875_rep_c70613_78	1A	12	G	G	G	G	G	G	A	G	G	G	G	G	G	G	G	G	A	G	G	G	G	A	G	G	A	G	A	A	A	A	G	G	G	G	G	G	A	G	A	G	A	A	G	G	G	A	A
TA005766-0499	1A	12	A	A	A	A	A	A	G	A	A	A	A	A	A	A	A	A	G	A	A	A	A	A	A	A	A	A	A	A	A	A	A	A	A	A	N	A	G	A	G	A	A	G	A	A	A	A	A
Tdurum_contig42479_3800	1A	12	A	A	A	A	A	A	A	A	A	A	A	A	A	A	A	A	A	A	A	A	A	A	A	A	A	A	A	A	A	A	A	A	A	A	G	G	A	A	A	A	A	A	A	G	G	G	G
wsnp_Ku_c28164_38103270	1A	12	G	G	G	G	N	G	A	G	G	N	G	G	G	G	G	G	A	G	G	N	G	A	G	G	A	G	A	A	A	A	G	G	G	G	N	G	A	G	A	G	A	A	G	G	G	A	A
AX-94982235	1A	13	C	C	C	T	C	C	C	C	C	C	C	C	C	C	C	T	C	C	C	C	T	C	T	T	C	C	C	C	C	C	C	C	C	C	C	T	C	C	C	C	C	C	C	C	C	C	C
AX-95094547	1A	13	C	C	T	T	T	T	C	C	C	C	C	T	T	C	C	T	C	T	C	C	T	C	T	T	C	C	C	C	C	C	C	C	C	C	C	T	C	C	C	C	C	C	C	C	T	C	C
Kukri_c41943_535	1A	13	G	G	G	G	G	G	G	G	G	N	G	G	G	G	A	G	G	G	G	G	G	N	G	A	N	A	G	N	N	N	G	A	A	G	G	G	G	G	G	G	N	G	A	G	G	N	N
tplb0043h23_1346	1A	13	T	T	T	T	C	C	C	T	T	T	C	T	T	T	T	C	C	T	C	C	T	T	T	T	T	T	T	T	T	T	C	T	T	C	C	C	C	T	C	T	T	C	T	C	C	C	C
AX-158537525	1A	14	T	T	T	T	G	G	G	T	T	T	G	T	T	T	G	G	G	T	G	G	T	G	T	G	G	G	T	G	G	G	G	G	G	G	G	G	G	T	G	T	G	G	G	G	G	G	G
AX-158544779	1A	14	C	C	C	C	C	C	C	C	C	C	C	C	C	C	C	C	C	C	C	C	C	C	C	T	N	T	C	N	T	T	C	T	T	C	C	C	C	C	C	C	N	N	T	T	C	T	T
AX-94501544	1A	14	C	C	C	C	C	C	C	C	C	C	C	C	C	C	C	C	C	C	C	C	C	T	C	T	C	T	C	C	T	C	C	T	C	C	C	C	C	C	C	C	C	T	C	C	C	C	C
AX-94741250	1A	14	T	T	C	N	N	C	T	T	T	T	T	C	C	T	T	T	T	C	T	T	T	T	N	T	T	T	T	T	T	T	T	T	T	C	T	T	T	T	T	T	T	T	T	T	C	T	T
AX-94815202	1A	14	C	C	C	C	C	C	C	C	C	C	C	C	C	C	C	C	C	C	C	C	C	A	C	C	A	A	A	A	A	A	C	A	A	C	N	C	C	C	C	C	A	C	A	A	C	A	A
BS00081680_51	1A	14	C	C	C	C	C	C	C	C	C	C	C	C	C	C	C	C	C	C	C	C	C	C	C	T	T	T	C	T	T	T	C	T	T	C	C	C	C	C	C	C	T	T	T	T	C	T	T
Excalibur_c16851_142	1A	14	A	A	A	A	A	G	G	G	A	G	A	A	A	A	A	A	A	A	A	A	A	A	A	G	G	G	G	A	A	A	A	G	A	A	G	G	G	G	G	G	A	G	G	G	G	G	G
RAC875_c23587_271	1A	14	G	G	G	N	G	A	G	G	G	N	G	G	G	G	N	G	G	G	G	G	G	G	G	G	G	G	N	G	G	G	A	G	G	A	A	A	G	G	G	G	G	A	G	G	A	G	G
RFL_Contig1675_153	1A	14	G	A	A	G	G	G	G	G	A	G	G	A	G	G	A	A	G	G	G	G	G	A	G	G	G	G	A	A	A	A	G	G	A	G	G	G	G	G	G	G	G	G	A	A	G	A	G
Tdurum_contig50845_82	1A	14	C	C	C	C	C	T	T	T	C	C	C	C	C	C	T	C	C	C	C	C	C	T	C	T	T	T	C	T	T	C	T	T	T	T	T	T	T	T	T	T	T	T	T	T	T	T	T
Tdurum_contig52332_94	1A	14	G	G	G	G	A	A	A	A	G	G	A	G	G	G	A	A	A	G	A	A	G	A	G	A	A	A	G	A	A	G	A	A	A	A	A	A	A	A	A	A	A	A	A	A	A	A	A
Tdurum_contig83113_134	1A	14	C	C	C	C	T	T	T	T	C	C	T	C	C	C	T	T	T	C	T	T	C	T	C	T	T	T	C	T	T	C	T	T	C	T	C	T	T	T	T	T	T	T	T	T	T	T	T
wsnp_Ex_c19717_28713417	1A	14	A	A	A	A	A	G	A	A	A	A	A	A	A	A	A	A	A	A	A	A	A	A	A	A	A	A	A	A	A	A	G	A	A	G	G	G	A	A	A	A	A	A	A	A	G	A	A
wsnp_Ex_c7252_12453079	1A	14	A	A	A	A	A	C	A	A	A	A	A	A	A	A	A	A	A	A	A	A	A	A	A	A	A	A	A	A	A	A	C	A	A	C	C	C	A	A	A	A	A	A	A	A	C	A	A
wsnp_Ku_c5756_10191339	1A	14	A	A	A	A	A	G	A	A	A	A	A	A	A	A	G	A	A	A	A	A	A	G	A	G	G	G	A	G	G	G	G	G	G	G	G	G	A	A	A	A	G	G	G	G	G	G	G
AX-94569385	1A	15	C	C	C	C	C	C	C	C	C	C	C	C	C	C	C	T	C	C	C	C	C	C	C	C	C	T	C	C	C	C	C	T	T	C	T	C	C	C	C	C	C	C	T	T	C	C	C
AX-95134745	1A	15	T	T	T	T	T	T	C	T	T	T	T	T	T	T	T	C	C	T	T	T	C	C	C	C	C	C	C	C	C	C	T	C	C	T	C	C	C	T	C	T	C	C	C	C	T	C	C
GENE-3569_500	1A	15	C	C	C	C	C	C	T	C	C	C	C	C	C	N	C	T	T	C	C	C	C	T	C	C	T	C	T	T	T	T	C	C	C	C	C	C	T	C	T	C	T	C	C	C	C	T	T
RFL_Contig1118_1073	1A	15	C	C	C	C	C	T	T	C	C	C	C	C	C	C	C	T	T	C	C	C	C	T	C	C	C	T	C	C	C	C	T	C	C	T	C	T	T	C	T	C	T	T	T	T	T	T	T
Tdurum_contig61492_458	1A	15	T	T	T	T	C	C	C	C	T	T	C	T	T	T	C	C	C	T	C	C	T	C	T	C	C	C	T	C	C	T	C	C	T	C	T	C	C	C	C	C	C	C	C	C	C	C	C
Tdurum_contig61492_684	1A	15	A	A	A	A	G	G	G	G	A	A	G	A	A	A	G	G	G	A	G	G	A	G	A	G	G	G	G	G	G	A	G	G	A	G	A	G	G	G	G	G	G	G	G	G	G	G	G
AX-110956659	1A	16	A	A	A	A	G	G	G	G	A	A	G	A	A	A	G	A	G	A	G	G	A	G	A	G	A	G	G	A	G	A	G	G	A	G	A	G	G	G	G	G	G	G	A	A	G	G	G
AX-94503555	1A	16	G	G	G	G	G	G	G	G	G	G	G	G	G	G	A	G	G	G	G	G	G	G	G	G	G	G	G	G	G	G	G	G	G	G	G	G	G	G	G	G	G	G	G	G	G	G	G
AX-94952968	1A	16	C	C	C	C	G	G	G	G	C	C	G	C	C	C	G	G	G	C	G	G	C	C	C	G	G	G	G	G	G	C	G	G	C	G	C	G	G	G	G	G	G	C	G	G	G	G	G
BS00064536_51	1A	16	C	C	C	C	T	T	T	T	C	C	T	C	C	C	T	T	T	C	T	T	C	T	C	T	T	T	T	T	T	T	T	T	C	T	C	T	T	T	T	T	T	T	T	T	T	T	T
AX-94923681	1A	17	A	A	A	A	A	A	G	A	A	A	A	A	A	G	A	G	G	A	A	A	A	G	A	A	G	A	G	G	G	G	A	A	G	G	A	A	G	A	G	A	G	G	A	A	A	G	G
AX-108887417	1A	18	T	T	T	T	C	C	C	C	T	T	C	T	T	T	C	C	C	T	C	C	T	C	T	T	C	C	C	C	C	C	C	C	C	C	C	C	C	C	C	C	C	C	C	C	C	C	C
AX-158560775	1A	20	A	A	A	A	G	G	G	G	A	A	G	A	A	A	G	G	G	A	G	G	A	G	N	A	G	G	G	G	G	A	G	G	G	G	G	G	G	G	G	G	G	G	G	G	G	G	G
AX-158606053	1A	20	T	T	T	T	N	T	C	C	T	T	T	T	T	T	T	C	C	T	T	T	T	T	N	T	T	T	T	T	T	T	T	T	T	T	T	T	C	C	C	C	T	T	T	T	T	T	T
AX-94605574	1A	20	C	C	C	C	C	C	C	C	C	C	T	C	C	C	T	C	C	C	T	T	C	C	C	C	C	C	C	C	C	T	C	C	C	C	C	C	C	C	C	C	C	C	T	C	C	C	C
AX-94670363	1A	20	T	T	T	T	C	T	C	C	T	T	C	T	T	T	C	C	C	T	C	C	C	T	T	T	T	T	C	T	C	C	T	C	C	C	C	C	C	C	C	C	T	T	C	C	C	C	C
AX-95657280	1A	20	G	G	G	G	G	G	G	G	G	G	G	G	G	G	G	G	G	G	G	G	C	G	G	G	G	G	C	G	N	G	G	C	C	C	C	C	G	G	G	G	G	G	G	C	C	N	N
BobWhite_c46501_92	1A	20	T	T	T	T	C	C	C	C	T	T	C	T	T	T	C	C	C	T	C	C	T	C	T	T	C	C	C	C	C	T	C	C	C	C	C	C	C	C	C	C	C	C	C	C	C	C	C
BS00022738_51	1A	20	C	C	C	C	A	A	A	A	C	C	A	C	C	C	A	A	A	C	A	A	C	A	C	C	A	A	A	A	A	C	A	A	A	A	A	A	A	A	A	A	A	A	A	A	A	A	A
Excalibur_c24303_1145	1A	20	A	A	C	C	C	C	C	A	C	A	C	C	A	A	A	C	A	A	C	C	C	C	C	C	C	C	C	C	C	C	C	C	A	A	C	C	C	C	C	C	C	C	C	C	C	C	C
TA017181-1031	1A	20	G	G	G	G	A	A	G	G	G	G	G	A	G	G	G	G	G	G	G	G	A	G	G	G	G	G	G	G	A	G	A	G	G	G	A	G	G	G	G	G	G	A	G	A	G	G	G
Tdurum_contig11756_264	1A	20	G	G	G	G	A	A	A	A	G	G	A	G	G	G	A	A	A	G	A	A	G	A	G	G	A	A	A	A	A	G	A	A	A	A	A	A	A	A	A	A	A	A	A	A	A	A	A
Tdurum_contig11756_458	1A	20	C	C	C	C	A	A	A	A	C	C	A	C	C	C	A	A	A	C	A	A	C	A	C	C	A	A	A	A	A	C	A	A	A	A	A	A	A	A	A	A	A	A	A	A	A	A	A
AX-110923783	1A	21	T	T	T	T	N	C	T	C	T	T	C	T	C	T	T	N	C	C	C	C	C	N	C	N	C	C	C	C	C	T	C	C	C	T	C	C	C	C	T	C	C	C	C	C	C	C	C
AX-158555549	1A	21	G	G	G	G	A	G	G	G	G	G	G	G	A	G	A	A	A	A	G	G	A	G	G	G	G	G	G	G	G	A	G	G	G	G	A	A	G	G	G	G	G	G	A	A	A	A	A
AX-158569592	1A	21	C	C	C	C	T	T	C	C	C	C	C	C	T	C	N	T	T	T	C	C	C	C	C	C	C	C	C	C	C	N	T	C	C	C	T	T	C	C	C	C	C	C	C	C	T	T	T
AX-94581035	1A	21	C	C	C	C	C	C	C	C	C	C	G	C	C	C	G	C	C	C	G	G	G	C	C	C	C	C	G	C	G	G	C	G	G	G	G	G	C	C	C	C	C	C	G	G	G	G	G
AX-94820348	1A	21	G	G	C	G	C	C	C	G	C	G	G	C	G	G	G	C	C	G	G	G	C	C	N	G	G	C	G	G	C	C	G	C	G	G	G	C	C	C	G	C	G	C	C	C	C	C	C
AX-94828842	1A	21	T	T	T	T	G	T	T	T	T	T	T	T	T	T	T	G	G	T	T	T	T	T	T	T	T	T	T	T	T	T	T	T	T	T	T	T	T	T	T	T	T	T	G	T	T	T	T
Ex_c64327_523	1A	21	C	C	C	C	C	C	C	C	C	C	C	C	C	C	C	C	T	C	C	C	C	T	C	C	T	C	T	T	T	T	C	C	C	C	N	C	C	C	C	C	T	C	C	C	C	T	T
RAC875_c37934_225	1A	21	T	T	T	T	T	T	T	T	T	T	T	T	T	T	T	T	C	T	T	T	T	C	T	T	C	T	C	C	C	C	T	T	T	T	N	T	T	T	T	T	C	T	T	T	T	C	C
wsnp_Ex_c64327_63176640	1A	21	G	G	G	G	A	G	G	G	G	G	G	G	G	G	A	A	A	G	G	G	G	G	G	G	G	G	G	G	G	A	G	G	G	G	G	G	G	G	G	G	G	G	A	G	G	G	G
AX-94599217	1A	22	G	G	G	G	G	C	G	C	G	G	C	G	C	G	G	G	G	C	C	C	C	C	C	C	C	C	C	C	C	G	C	C	C	G	C	C	C	C	G	C	G	C	G	C	C	C	C
AX-94615199	1A	22	G	G	G	G	C	G	G	G	G	G	G	G	G	G	G	C	C	G	G	G	G	G	G	G	G	G	G	G	G	G	G	G	G	G	G	G	G	G	G	G	C	G	C	G	G	G	G
AX-94677073	1A	22	C	C	C	N	G	G	C	G	C	C	G	C	G	C	G	G	G	G	G	G	G	G	G	G	G	G	G	G	G	G	G	G	G	C	G	G	G	G	C	G	G	G	G	G	G	G	G
AX-94710260	1A	22	C	C	C	C	T	T	C	T	C	C	T	C	T	C	N	T	T	T	T	T	C	T	T	T	T	T	T	T	T	N	T	T	T	C	C	C	T	T	C	T	T	T	T	T	T	C	C
Kukri_c16760_1427	1A	22	G	A	A	A	A	G	A	A	A	A	G	A	A	A	A	A	A	A	G	A	G	G	G	A	A	G	A	G	G	G	A	A	G	G	A	A	A	A	A	A	G	G	A	A	G	A	G
Kukri_c33670_506	1A	22	C	C	C	C	A	C	A	C	C	C	C	C	C	C	C	C	C	C	C	C	C	A	C	A	C	C	C	A	C	C	C	C	A	C	C	A	A	A	C	A	A	A	A	A	A	A	A
AX-94392216	1A	23	T	T	T	T	T	T	T	T	T	T	T	T	T	T	G	T	T	T	T	T	G	T	T	T	T	T	T	T	T	G	T	T	T	T	T	G	T	T	T	T	T	T	T	T	T	G	G
AX-94836884	1A	23	G	G	G	G	A	G	G	G	G	G	G	G	G	G	G	A	A	G	G	G	G	G	G	G	G	G	G	G	G	G	G	G	G	G	G	G	G	G	G	G	G	G	A	G	G	G	G
AX-158537518	1A	24	C	C	T	C	T	C	C	C	C	C	C	T	C	C	T	T	T	C	C	C	C	C	C	C	T	C	T	T	C	T	T	C	T	C	T	T	C	C	C	T	T	T	C	T	T	T	T
AX-158537529	1A	24	G	G	G	G	A	G	G	G	G	G	G	G	G	G	G	A	A	G	G	G	G	G	G	G	G	G	G	G	G	A	A	G	A	G	A	A	G	G	G	A	A	A	G	A	A	A	A
AX-158560674	1A	24	A	A	G	A	G	A	A	A	A	A	A	G	A	A	G	G	G	A	A	A	A	A	A	A	G	A	G	G	A	A	G	A	G	A	G	G	A	A	A	G	G	G	A	G	G	G	G
AX-89740804	1A	24	A	A	A	A	G	A	A	A	A	A	A	A	A	A	A	G	G	A	A	A	A	A	A	A	A	A	A	A	A	A	G	A	G	A	G	G	A	A	A	G	G	G	A	G	G	G	G
BS00078982_51	1A	24	A	A	A	A	C	A	A	A	A	A	A	A	A	A	A	C	C	A	A	A	A	A	A	A	A	A	A	A	A	C	C	A	C	A	C	C	A	A	A	C	C	C	A	C	C	C	C
BS00105601_51	1A	24	T	T	T	T	C	T	T	T	T	T	T	T	T	T	T	C	C	T	T	T	T	T	T	T	T	T	T	T	T	C	C	T	C	T	C	C	T	T	T	C	C	C	T	C	C	C	C
Excalibur_c11941_675	1A	24	T	T	G	T	G	T	T	T	T	T	T	G	T	T	G	G	G	T	T	T	T	T	T	T	G	T	G	G	T	G	G	T	G	T	G	G	T	T	T	G	G	G	T	G	G	G	G
AX-95187202	1A	25	T	T	C	T	T	T	T	T	T	T	T	C	T	T	C	T	T	T	T	T	C	C	C	C	C	C	C	C	C	C	T	C	T	C	T	T	T	T	T	T	T	T	C	T	T	T	T
wsnp_Ex_c48087_53105842	1A	25	G	G	A	G	G	G	G	G	G	G	G	A	G	G	A	G	G	G	G	G	A	A	A	A	A	A	A	A	A	G	G	A	G	A	G	G	G	G	G	G	G	G	A	G	G	G	G
CAP7_c4833_141	1A	26	G	G	T	G	G	G	G	G	G	G	G	T	G	G	T	G	G	G	G	G	T	T	T	T	T	T	T	T	T	T	G	T	G	T	G	G	G	G	G	G	G	G	T	G	G	G	G
wsnp_Ex_c10783_17554146	1A	26	A	A	G	A	A	A	A	A	A	A	A	G	A	A	N	A	A	A	A	A	G	G	G	G	G	G	N	G	G	G	A	G	A	G	A	A	A	A	A	A	A	A	G	A	A	A	A
wsnp_Ku_c42878_50516167	1A	26	G	G	G	G	G	G	G	G	G	G	G	G	G	G	A	G	G	G	G	G	A	N	A	A	N	A	N	N	N	G	G	A	G	A	G	G	G	G	G	G	G	G	A	G	G	G	G
AX-110911122	1A	27	T	G	G	G	T	G	T	T	T	T	T	G	T	G	T	T	G	T	T	T	T	G	G	G	T	G	T	T	G	G	T	G	G	G	T	T	T	T	T	T	G	T	T	G	T	T	T
AX-94994228	1A	27	G	G	G	G	A	G	G	G	G	G	A	G	G	G	A	A	G	G	A	G	A	G	G	G	A	G	A	A	G	G	A	G	A	G	A	A	G	G	G	A	G	A	A	G	A	A	A
Excalibur_c10689_254	1A	27	G	A	G	A	A	A	G	G	G	G	A	G	G	A	A	A	A	G	A	G	A	G	G	A	A	A	A	A	G	G	A	A	A	A	A	A	G	G	G	A	G	A	A	G	A	A	A
IAAV1312	1A	27	C	C	C	C	C	C	C	C	C	C	C	C	C	C	C	C	C	C	C	C	C	T	C	C	T	C	T	T	T	T	C	C	C	C	C	C	C	C	C	C	T	C	C	C	C	T	T
Kukri_c7436_2259	1A	27	G	G	G	G	G	G	G	G	G	G	G	G	G	G	T	G	G	G	G	G	T	T	T	T	T	T	T	T	T	T	G	T	T	T	G	G	G	G	G	G	G	G	T	G	G	G	N
RAC875_c8245_272	1A	27	C	C	C	C	C	C	C	C	C	C	C	C	C	C	T	C	C	C	C	C	T	T	T	T	T	T	T	T	T	C	C	T	T	T	C	C	C	C	C	C	C	C	T	C	C	C	C
AX-89550716	1A	28	C	T	C	T	C	T	C	C	C	C	T	C	C	T	T	C	T	C	T	C	T	C	C	T	T	T	T	T	C	C	C	T	T	T	C	C	C	C	C	C	C	C	T	C	C	C	C
AX-94507814	1A	28	G	G	G	G	A	G	G	G	G	G	G	G	G	G	G	A	G	G	G	G	G	G	G	G	G	G	G	G	G	G	A	G	G	G	A	A	G	G	G	A	G	A	G	G	A	A	A
wsnp_BF484606A_Ta_2_3	1A	28	T	G	T	G	T	G	T	T	T	T	T	T	T	G	T	T	G	T	T	T	T	T	T	T	T	T	T	T	T	T	T	T	T	T	T	T	T	T	T	T	T	T	T	T	T	T	T
AX-158544725	1A	29	T	C	T	C	T	C	T	T	T	T	T	T	T	C	C	T	C	T	T	T	T	T	T	C	C	C	T	C	T	C	T	C	C	T	T	T	T	T	T	T	T	T	C	T	T	T	T
AX-89401734	1A	29	T	C	T	C	T	C	T	T	T	T	C	T	T	C	C	T	C	T	C	T	C	T	T	C	C	C	C	C	T	T	T	C	C	C	T	T	T	T	T	T	T	T	C	T	T	T	T
AX-94414472	1A	29	T	T	C	T	T	T	T	T	T	T	T	C	T	T	T	T	C	T	T	T	T	T	T	T	T	T	T	T	T	T	T	T	T	T	T	T	T	T	T	T	T	T	T	T	T	T	T
AX-94564758	1A	29	C	C	C	N	C	C	C	C	C	C	C	C	C	C	T	C	T	C	C	C	C	C	C	C	T	C	C	T	C	C	C	C	T	C	C	C	C	C	C	C	C	C	C	C	C	C	C
AX-95233488	1A	29	C	T	C	T	C	T	C	C	C	C	C	C	C	T	C	C	C	C	C	C	C	T	T	C	N	C	N	N	T	N	C	C	C	C	C	C	C	C	C	C	N	C	C	C	C	C	N
Excalibur_c7026_2635	1A	29	A	G	A	G	A	G	A	A	A	A	G	A	A	G	G	A	G	A	G	A	G	A	A	G	G	G	G	G	A	A	A	G	G	G	A	A	A	A	A	A	A	A	G	A	A	A	A
Kukri_c12534_559	1A	29	G	T	G	T	N	T	G	G	G	N	G	G	G	T	T	G	T	G	G	G	G	G	G	T	T	T	N	T	G	T	G	T	T	G	G	G	G	G	G	G	G	G	T	G	G	G	G
Kukri_c13136_1363	1A	29	C	C	C	C	C	C	C	C	C	C	T	C	C	C	T	C	T	C	T	C	T	C	C	T	T	T	T	T	C	C	C	T	T	T	C	C	C	C	C	C	C	C	T	C	C	C	C
Kukri_c22508_119	1A	29	A	C	A	C	C	C	A	A	A	A	C	N	A	C	C	C	A	N	C	A	C	A	N	C	C	C	C	C	A	A	C	C	C	C	C	C	A	A	A	C	C	C	C	A	C	C	C
RAC875_c14926_589	1A	29	C	T	C	T	T	T	C	C	C	C	N	C	C	T	C	T	N	C	C	C	C	C	C	C	C	C	C	C	C	T	T	C	C	C	T	T	C	C	C	T	C	T	C	C	T	T	T
AX-158569532	1A	30	G	G	G	G	G	G	G	G	G	G	G	A	G	G	A	G	A	G	G	G	G	G	G	G	A	G	N	A	G	N	G	G	A	G	G	G	G	G	G	G	G	G	G	G	G	G	N
AX-94804842	1A	30	C	C	C	C	C	C	C	C	C	C	C	T	N	T	C	C	T	C	C	C	C	T	C	C	T	C	T	T	T	T	C	C	C	C	C	T	C	C	C	C	T	T	C	C	T	T	T
AX-94881376	1A	30	C	C	C	C	C	C	C	C	C	C	C	C	C	C	A	C	A	C	C	C	C	C	A	A	C	C	C	C	C	C	C	C	A	C	N	C	C	C	C	C	C	C	A	A	A	C	C
Tdurum_contig8382_300	1A	30	T	C	T	C	T	C	T	T	T	T	T	C	T	C	C	T	C	T	T	T	T	T	T	C	C	C	T	C	T	C	T	C	C	T	T	T	T	T	T	T	T	T	C	T	T	T	T
AX-86169514	1A	31	T	C	T	C	C	C	T	T	T	T	T	T	T	C	C	C	T	T	T	T	C	C	C	C	T	C	C	T	C	C	C	C	T	C	C	C	T	T	T	C	C	C	T	C	C	C	C
AX-94682787	1A	31	C	T	C	T	T	T	C	C	C	C	C	C	C	T	T	T	C	C	C	C	T	T	T	T	C	T	T	C	T	T	T	T	C	T	T	T	C	C	C	T	T	T	C	T	T	T	T
AX-94522489	1A	32	C	C	T	C	T	C	C	C	C	C	T	C	C	C	T	T	C	C	T	C	T	T	T	C	C	C	T	C	T	C	T	C	C	C	T	T	C	C	C	T	T	T	C	T	T	T	T
AX-94858130	1A	32	G	G	G	G	G	A	G	G	G	G	G	G	G	G	G	G	G	G	G	G	G	G	G	G	G	G	G	G	G	G	A	G	G	G	G	A	G	G	G	G	G	G	G	G	G	G	G
BS00000721_51	1A	32	T	T	C	T	T	T	C	T	C	T	T	T	T	T	T	C	T	T	T	T	C	C	T	T	C	C	C	C	C	T	T	C	C	T	C	T	C	T	T	T	C	C	T	C	C	C	T
BS00084022_51	1A	32	C	T	C	T	T	T	C	C	C	C	C	C	C	T	T	T	C	C	C	C	T	C	C	T	C	T	T	C	C	T	T	T	C	T	T	T	C	C	C	T	T	T	C	C	T	T	T
GENE-0002_856	1A	32	T	C	T	N	T	C	T	T	T	T	C	T	T	C	C	T	T	T	C	T	T	C	C	C	T	C	T	T	C	C	T	C	T	T	T	T	T	T	T	T	T	T	T	C	T	T	T
Ra_c29142_340	1A	32	C	C	C	T	C	C	C	C	C	C	C	T	C	C	C	C	C	C	C	C	C	C	C	C	C	C	C	C	C	C	C	C	C	C	C	T	C	C	C	C	C	T	C	C	T	C	C
wsnp_BE586140A_Ta_2_1	1A	32	C	C	C	C	T	C	C	C	C	C	C	C	C	C	C	T	C	C	C	C	T	C	C	C	C	C	T	C	C	C	T	C	C	T	T	T	C	C	C	T	T	T	C	C	T	T	T
AX-94443825	1A	33	A	G	A	G	G	G	A	A	A	A	N	G	A	G	G	G	G	A	A	A	G	G	G	G	G	G	G	G	G	G	G	G	G	A	G	G	A	A	A	G	G	G	N	A	G	G	G
AX-94803018	1A	33	C	C	G	C	C	C	C	C	C	G	G	C	C	C	C	C	C	C	G	G	C	C	C	C	C	C	C	C	C	G	C	C	C	C	C	C	C	C	C	C	C	C	G	C	C	C	C
CAP11_c3218_126	1A	33	C	T	T	T	T	T	T	T	C	T	T	T	T	T	C	C	T	T	T	T	C	C	T	C	C	C	C	C	C	T	T	C	C	C	C	T	T	T	T	T	C	C	T	C	C	C	T
Kukri_c46010_146	1A	33	C	C	C	C	T	C	C	C	C	C	C	T	C	C	C	T	T	C	C	C	T	T	T	T	T	C	T	T	T	N	T	C	T	C	T	T	C	C	C	T	T	T	C	C	T	T	T
Kukri_c82555_88	1A	33	G	T	G	T	G	T	G	G	G	G	G	G	G	T	T	G	G	G	G	G	G	G	G	G	G	T	G	G	G	G	G	T	G	G	G	G	G	G	G	G	G	G	G	T	G	G	G
Tdurum_contig13946_241	1A	33	C	T	C	T	C	T	C	C	C	C	C	T	C	T	T	C	T	C	C	C	C	C	C	C	T	T	C	T	C	C	C	T	T	C	C	C	C	C	C	C	C	C	C	T	C	C	C
Tdurum_contig13946_329	1A	33	C	T	C	T	C	T	C	C	C	C	C	T	C	T	T	C	T	C	C	C	C	N	C	C	T	T	N	T	N	N	C	T	T	C	C	C	C	C	C	C	N	C	C	T	C	N	N
Tdurum_contig77289_179	1A	33	A	G	A	G	A	G	A	A	A	A	A	A	A	G	G	A	A	A	A	A	A	A	A	A	A	G	A	A	A	A	A	G	A	A	A	A	A	A	A	A	A	A	A	G	A	A	A
wsnp_Ex_c31983_40709607	1A	33	C	C	C	C	T	C	C	C	C	C	C	T	C	C	C	T	T	C	C	C	T	T	T	T	T	C	T	T	T	T	T	C	T	C	T	T	C	C	C	T	T	T	C	C	T	T	T
AX-158560632	1A	34	A	A	A	A	A	A	A	A	A	A	A	G	A	A	N	A	G	A	A	A	A	A	N	A	G	A	A	G	A	G	A	A	G	A	A	A	A	A	A	A	A	G	A	A	A	A	A
Excalibur_c94756_540	1A	34	T	T	T	N	T	T	C	T	T	T	T	C	T	T	T	T	T	T	T	T	C	T	T	T	T	C	T	T	T	T	T	C	T	T	T	C	C	C	T	C	T	C	T	C	C	T	T
Ra_c24839_215	1A	34	G	G	G	A	G	G	G	G	G	G	G	A	G	G	G	G	G	G	G	G	G	G	G	G	G	G	G	G	G	G	G	G	G	G	G	A	G	G	G	G	G	A	G	G	A	G	G
RAC875_c14066_452	1A	34	A	A	A	A	A	A	A	A	A	A	A	G	A	A	G	A	G	A	A	A	A	A	A	A	G	A	A	G	A	G	A	A	G	A	A	A	A	A	A	A	A	G	A	A	A	A	A
wsnp_Ku_rep_c70742_70379526	1A	34	A	A	A	G	A	A	G	A	A	A	A	G	A	A	A	A	A	A	A	A	G	A	N	A	A	G	A	A	A	A	A	G	A	A	A	G	G	G	A	G	A	G	A	G	G	A	A
AX-95157540	1A	36	A	G	G	N	G	G	G	G	A	N	G	G	A	G	A	A	G	A	G	G	A	A	G	A	A	A	A	A	A	G	G	A	A	A	A	G	G	G	G	G	A	A	G	A	A	A	G
JD_c12243_360	1A	36	T	T	T	T	T	T	T	T	T	T	T	T	T	T	T	T	T	T	T	T	T	C	T	T	C	T	C	N	C	C	T	T	T	T	T	T	T	T	T	T	C	T	T	T	T	C	C
RAC875_c10090_963	1A	36	A	A	A	A	A	A	A	A	A	A	A	C	A	A	C	A	C	A	A	A	A	A	A	A	C	A	A	C	A	C	A	A	C	A	A	A	A	A	A	A	A	C	A	A	A	A	A
RAC875_c8271_1352	1A	36	C	C	C	T	C	C	C	C	C	C	T	T	C	T	C	C	T	C	C	C	C	T	T	T	T	C	T	T	T	T	C	C	T	C	T	T	C	C	C	C	T	T	T	C	T	T	T
RAC875_c8271_1469	1A	36	A	A	A	G	A	A	A	A	A	A	G	G	A	G	A	A	G	A	A	A	A	G	G	G	G	A	G	G	G	G	A	A	G	A	G	G	A	A	A	A	G	G	G	A	G	G	G
RAC875_rep_c96733_369	1A	36	C	C	C	T	N	C	N	C	C	T	T	T	C	T	C	C	T	C	C	C	C	T	N	T	T	C	T	T	T	T	C	C	T	C	T	T	C	C	C	C	T	T	T	C	T	T	T
Excalibur_c7237_1084	1A	37	G	G	G	N	G	G	G	G	G	G	G	A	G	G	A	G	A	G	G	G	G	G	G	G	A	G	G	A	G	A	G	G	A	G	G	G	G	G	G	G	G	A	G	G	G	G	G
AX-109897617	1A	38	T	T	T	C	T	C	T	T	T	T	C	C	T	C	T	T	T	T	C	T	T	T	T	T	T	T	T	T	T	T	T	T	C	T	T	T	T	T	T	T	T	T	T	C	T	T	T
AX-158537531	1A	38	G	G	G	A	G	A	G	G	G	G	A	A	G	A	G	G	G	G	A	G	G	G	G	G	G	G	G	G	G	G	G	G	A	G	G	G	G	G	G	G	G	G	G	G	G	G	G
AX-94415898	1A	38	G	G	A	G	A	G	G	G	G	A	G	G	G	G	A	A	A	G	G	A	A	A	A	A	A	A	A	A	A	G	A	A	G	G	A	A	G	N	G	G	A	G	A	G	A	A	A
RAC875_c826_2186	1A	39	A	A	A	G	A	G	A	A	A	G	G	G	A	G	G	A	A	A	G	G	A	A	A	A	A	A	A	A	A	G	A	A	G	A	A	A	A	A	A	A	A	G	A	A	A	A	A
RAC875_c89908_105	1A	39	G	G	G	A	A	A	G	G	G	G	A	A	G	A	A	A	G	G	A	G	G	A	A	A	G	G	A	G	A	A	G	G	A	G	A	A	G	N	G	G	A	A	G	G	A	A	A
TA003773-0807	1A	39	G	G	G	T	G	T	G	G	G	T	T	T	G	T	G	G	G	G	T	T	G	G	G	G	G	G	G	G	G	T	G	G	T	G	G	G	G	G	G	G	G	T	G	G	G	G	G
wsnp_BE490041A_Ta_2_1	1A	39	C	C	C	A	A	A	C	C	C	C	A	A	C	A	A	A	C	C	A	C	C	A	A	A	C	C	A	C	A	A	C	C	A	C	A	A	C	N	C	C	A	A	C	A	A	A	A
wsnp_CAP12_c2438_1180601	1A	40	C	C	C	T	C	T	C	C	C	T	T	T	C	T	T	C	C	C	T	T	C	C	C	C	C	C	C	C	C	T	C	C	T	C	C	C	C	C	C	C	C	T	C	T	C	C	C
AX-158556673	1A	41	G	G	G	A	A	A	G	G	G	A	A	A	G	A	A	A	G	G	A	A	A	G	G	G	G	G	A	G	A	A	G	G	A	G	A	A	G	N	G	G	A	A	G	A	A	A	A
AX-158536830	1A	42	G	G	G	G	A	G	A	G	G	A	G	G	G	G	A	A	G	G	G	A	A	G	G	G	G	A	A	G	A	G	A	A	G	G	A	A	A	N	A	G	A	G	G	A	A	A	A
AX-94488826	1A	42	C	C	C	C	T	C	T	C	C	C	C	C	C	C	T	T	C	C	C	C	T	C	C	C	N	T	T	C	T	C	T	T	C	C	T	T	T	N	T	C	T	C	C	T	T	T	T
IAAV5652	1A	42	G	G	G	A	A	A	G	G	G	G	A	A	G	A	G	A	G	G	A	G	A	G	G	G	G	G	A	G	A	A	G	G	A	G	A	A	G	N	G	G	A	A	G	A	A	A	A
IAAV614	1A	42	C	C	N	A	N	C	A	A	C	A	A	A	A	N	C	C	C	A	A	A	C	C	A	C	C	C	C	C	C	A	A	C	C	C	C	A	A	A	A	A	C	C	A	C	C	C	A
Tdurum_contig37488_126	1A	42	T	T	T	T	T	T	T	T	T	T	T	T	T	T	T	T	T	T	T	T	T	C	T	T	C	T	C	C	C	C	T	T	T	T	N	T	T	T	T	T	C	T	T	T	T	C	C
BobWhite_c816_289	1A	43	G	G	G	A	G	G	A	A	G	A	A	A	A	G	G	G	G	A	A	A	G	G	A	G	G	G	G	G	G	A	A	G	G	G	G	A	A	A	A	A	G	G	A	G	G	G	A
AX-94567354	1A	44	A	A	A	G	A	A	G	G	A	G	G	G	G	A	A	A	A	G	G	G	A	A	G	A	A	A	A	A	A	G	G	A	A	A	A	G	G	G	G	G	A	A	G	A	A	A	G
AX-94522764	1A	46	G	G	A	A	G	A	A	G	G	G	A	G	G	A	A	A	G	G	A	G	A	G	G	G	G	A	A	G	A	A	G	A	G	G	G	A	A	N	A	G	A	A	G	G	A	A	A
BS00067339_51	1A	46	T	T	C	C	T	C	C	T	T	C	C	C	T	C	C	C	T	T	C	C	C	T	T	T	T	C	C	T	C	N	C	C	C	T	C	C	C	N	T	T	C	N	T	C	C	C	C
Excalibur_c12215_352	1A	46	A	A	G	G	A	G	G	A	A	G	G	G	A	G	G	G	A	A	G	G	G	A	A	A	A	G	G	A	G	A	G	G	G	A	A	G	G	N	A	A	G	A	A	A	G	G	G
Ra_c27593_460	1A	46	C	C	A	A	C	A	A	C	C	C	A	C	C	A	C	A	C	C	A	C	A	C	C	C	C	A	A	C	A	C	A	A	C	C	C	A	A	N	C	C	A	C	C	C	A	A	A
RFL_Contig3232_1224	1A	46	T	T	C	C	T	C	C	T	T	C	C	C	T	C	C	C	T	T	C	C	C	T	T	T	T	C	C	T	C	C	C	C	C	T	C	C	C	N	C	T	C	C	T	C	C	C	C
Tdurum_contig9199_714	1A	46	A	A	G	G	A	G	G	A	A	A	G	A	A	G	G	G	A	A	G	A	G	A	A	A	A	G	G	A	G	G	G	G	A	A	A	G	G	N	G	A	G	G	A	A	G	G	G
Kukri_c24648_262	1A	48	T	T	T	C	T	T	C	C	T	C	C	C	C	T	T	T	T	C	C	C	T	T	C	T	T	T	T	T	T	C	C	T	T	T	T	C	C	C	C	C	T	T	C	T	T	T	C
Kukri_c5113_1082	1A	48	C	C	C	T	C	C	T	T	C	T	T	T	T	C	C	C	C	T	T	T	C	C	T	C	C	C	C	C	C	T	T	C	C	C	C	T	T	T	T	T	C	C	T	C	C	C	T
Tdurum_contig5008_556	1A	48	C	C	T	T	C	T	T	C	C	T	T	T	C	T	T	T	C	C	T	T	T	N	C	C	N	T	T	N	T	N	T	T	T	C	C	T	T	N	C	C	T	C	C	C	T	T	T
Tdurum_contig5008_635	1A	48	G	G	A	A	G	A	A	G	G	A	A	A	G	A	A	A	G	G	A	A	A	G	G	G	G	A	A	G	A	G	A	A	A	G	A	A	A	N	G	G	A	G	G	A	A	A	A
AX-158569384	1A	49	T	T	C	C	T	C	C	T	T	C	C	C	T	C	C	C	T	T	C	C	C	T	T	T	C	C	C	C	C	C	C	C	C	T	C	C	C	N	T	T	C	C	T	C	C	C	C
AX-95079481	1A	49	G	G	A	A	G	A	A	G	G	A	A	G	G	A	A	A	G	G	A	A	A	G	G	G	G	A	A	G	A	G	A	A	G	G	A	A	A	N	G	G	A	G	G	A	A	A	A
AX-95087496	1A	49	T	T	T	T	T	T	G	T	T	N	G	G	T	T	N	G	T	T	G	G	G	G	N	T	G	G	G	G	G	G	G	G	G	T	G	G	G	N	T	T	G	G	T	G	G	G	G
BobWhite_c4646_119	1A	49	C	C	C	C	C	C	T	C	C	T	T	T	C	C	C	T	C	C	T	T	T	C	C	C	T	T	T	T	T	C	T	T	T	C	T	T	T	N	C	C	T	C	C	N	T	T	T
Excalibur_c77035_156	1A	49	C	C	C	C	C	C	T	C	C	C	C	T	C	C	C	C	C	C	C	C	T	C	C	C	T	T	C	T	C	C	T	T	T	C	C	C	T	C	C	C	C	C	C	C	C	C	C
IACX5982	1A	49	C	C	C	C	C	C	A	C	C	A	A	A	C	C	C	A	C	C	A	A	A	C	C	C	A	A	A	A	A	C	A	A	A	C	A	A	A	N	C	C	A	C	C	A	A	A	A
Kukri_c44738_477	1A	49	G	G	G	T	G	T	T	T	G	T	T	T	T	G	G	G	G	T	T	T	G	G	T	G	G	G	G	G	G	G	G	G	G	G	G	G	T	T	T	T	G	G	G	G	G	G	G
Kukri_rep_c107771_588	1A	49	T	T	G	G	T	G	G	T	T	G	G	G	T	G	G	G	T	T	G	G	G	T	T	T	G	G	G	G	G	G	G	G	G	T	G	G	G	N	T	T	G	G	T	G	G	G	G
RAC875_c5544_4156	1A	49	G	G	G	N	N	G	A	G	G	A	A	A	G	G	A	A	G	G	A	A	A	G	G	G	A	A	A	A	A	A	A	A	A	G	A	A	A	N	G	G	A	A	G	A	A	A	A
AX-94916468	1A	51	G	G	G	G	G	G	G	G	G	T	G	T	G	G	G	G	G	G	G	T	G	G	G	G	T	G	G	T	G	T	G	G	T	G	G	G	G	G	G	G	G	T	G	T	G	G	G
AX-94758384	1A	54	T	T	T	T	T	T	T	T	T	T	T	T	T	T	T	T	T	T	T	T	T	C	T	T	C	T	C	C	C	C	T	T	T	T	T	T	T	T	T	T	C	C	T	T	T	C	C
IAAV5931	1A	54	G	G	G	N	N	G	G	G	G	A	G	G	G	G	N	G	G	G	G	A	G	N	G	G	G	G	N	N	G	A	A	G	G	G	G	G	G	G	G	G	N	A	G	A	G	G	G
RAC875_c46269_387	1A	58	C	C	C	N	N	C	C	C	C	T	C	C	C	C	N	C	C	C	C	T	C	C	C	C	C	C	C	C	C	T	T	C	C	C	C	C	C	C	C	C	C	T	C	T	C	C	C
AX-95240977	1A	59	C	C	C	C	C	C	C	C	C	C	C	C	G	C	C	C	C	C	C	C	C	G	C	C	G	C	G	G	G	G	C	C	C	C	N	C	C	C	C	C	G	C	C	G	C	G	G
IAAV6464	1A	59	A	A	A	A	A	A	A	A	A	A	A	A	G	A	A	A	A	A	A	A	A	G	A	A	G	A	G	G	G	G	A	A	A	A	A	A	A	A	A	A	G	G	A	G	A	G	G
RAC875_c11899_366	1A	59	C	C	C	C	C	C	T	C	C	C	C	C	C	C	C	C	C	C	C	C	T	T	T	T	C	T	C	C	C	C	C	T	C	C	C	C	T	C	C	C	C	C	C	C	C	C	C
AX-94678574	1A	61	C	C	T	C	T	C	C	C	C	N	T	C	T	T	C	C	T	C	T	C	C	T	C	C	C	C	C	T	C	C	C	C	C	C	T	T	C	C	C	C	T	T	T	T	C	T	T
wsnp_Ex_c3253_5994376	1A	63	T	T	T	T	T	T	T	T	T	C	T	T	T	T	T	T	T	T	T	C	T	T	T	T	T	T	T	T	T	C	C	T	T	T	T	T	T	T	T	T	T	C	T	C	T	T	T
wsnp_Ex_c2181_4089639	1A	65	T	T	T	T	T	T	T	T	T	C	T	T	T	T	T	T	T	T	T	C	T	C	T	T	C	T	C	C	C	C	C	T	T	T	T	T	T	T	T	T	C	C	T	C	T	C	C
RAC875_c37183_331	1A	67	A	A	A	A	A	A	A	A	A	G	A	A	A	A	A	A	A	A	A	G	A	A	A	A	A	A	A	A	A	G	G	A	A	A	A	A	A	A	A	A	A	G	A	G	A	A	A
AX-109369758	1A	68	C	C	C	C	C	C	C	C	C	C	T	C	C	C	C	T	C	C	T	C	C	C	C	C	C	C	N	C	N	C	C	C	C	C	C	T	C	T	C	C	N	C	C	C	T	N	N
Ku_c11706_149	1A	76	G	G	G	N	N	G	G	G	G	N	G	G	A	G	G	G	G	G	G	G	G	A	G	G	A	G	A	A	A	A	G	G	G	G	N	G	G	G	G	G	A	G	G	A	G	A	A
Ku_c13532_1753	1A	76	A	A	A	A	A	A	A	A	A	A	A	A	C	A	A	A	A	A	A	A	A	C	A	A	C	A	C	C	C	C	A	A	A	A	N	A	A	A	A	A	C	A	A	C	A	C	C
AX-95186684	1A	78	C	C	A	C	C	A	C	C	A	A	C	A	C	C	C	C	A	A	C	A	C	A	A	A	C	A	C	A	C	C	A	C	C	C	A	A	C	C	C	A	A	A	A	C	A	A	A
BS00035690_51	1A	86	G	G	G	N	N	G	G	G	G	N	G	A	G	A	N	G	G	G	G	G	G	A	G	G	A	G	A	A	A	A	G	G	G	G	N	G	G	G	G	G	A	A	G	G	G	A	A
AX-109918551	1A	87	G	G	G	G	G	G	G	G	G	G	A	G	G	G	G	A	G	G	A	G	G	G	G	G	G	G	A	G	A	G	G	G	G	G	G	A	G	A	G	G	A	G	G	G	A	A	A
AX-95229220	1A	89	T	T	T	T	T	T	T	T	T	T	T	T	T	T	T	T	C	T	T	T	T	T	T	T	T	T	T	C	T	T	T	T	T	T	C	C	T	T	T	T	C	C	C	T	T	C	T
AX-158605835	1A	91	C	C	T	T	T	T	C	C	C	C	C	C	C	T	C	C	T	C	C	C	C	C	C	C	C	C	C	C	C	C	C	C	C	C	C	C	C	C	C	C	C	C	C	C	C	C	C
AX-94558989	1A	91	T	T	T	T	T	T	T	T	T	T	T	T	T	T	T	T	C	T	T	T	T	T	T	T	T	C	T	T	T	T	C	T	T	T	T	T	T	T	T	T	T	T	C	T	T	T	T
wsnp_Ku_rep_c71900_71624324	1A	91	A	A	A	A	A	A	G	A	A	A	A	A	A	A	A	G	A	A	A	A	G	A	A	A	A	G	A	A	A	A	A	G	G	A	N	A	G	G	A	G	A	A	G	A	G	A	A
AX-109853902	1A	93	G	G	G	G	G	G	G	G	G	G	T	G	G	G	G	T	G	G	T	G	G	G	G	G	G	G	T	G	T	G	G	G	G	G	G	T	G	T	G	G	T	G	G	G	T	T	T
IACX6344	1A	93	C	C	C	C	C	C	T	C	C	C	C	C	C	C	C	C	C	C	C	C	T	T	T	T	C	T	C	C	C	C	C	T	C	C	C	C	T	C	C	C	C	C	C	C	C	C	C
BobWhite_c14271_1379	1A	96	T	T	C	N	C	C	T	T	T	T	C	C	C	T	T	T	T	C	T	T	T	T	T	T	T	T	T	T	T	T	T	T	T	C	T	T	T	T	T	T	T	C	T	T	C	T	T
BS00065001_51	1A	96	A	A	C	C	A	C	A	C	C	C	C	C	C	C	A	C	C	C	C	C	C	C	N	C	C	A	A	C	C	A	C	C	C	A	C	A	A	C	A	C	C	C	C	C	C	C	C
RAC875_c47137_112	1A	98	A	A	A	A	A	A	A	A	A	A	A	A	G	A	A	A	A	A	A	A	A	G	A	A	G	A	G	G	G	G	A	A	A	A	N	A	A	A	A	A	G	A	A	G	A	G	G
TA001371-0399	1A	99	A	G	G	G	G	G	G	G	A	G	G	G	G	A	A	A	G	G	G	G	A	A	G	A	A	G	G	A	G	A	G	A	A	A	G	G	G	G	G	G	A	G	G	A	G	A	G
wsnp_BF478737A_Ta_2_1	1A	99	C	C	C	C	C	C	C	C	C	A	C	C	C	C	C	C	C	C	C	A	C	C	C	C	N	C	N	C	C	A	C	C	C	C	C	C	C	C	C	C	A	A	C	A	C	C	C
AX-158558947	1A	100	G	G	A	A	A	A	A	A	A	A	A	A	A	A	G	G	A	A	A	A	G	A	A	G	G	G	G	G	A	G	G	G	G	A	G	G	A	A	A	A	A	A	G	G	G	G	G
AX-158585473	1A	100	G	G	T	T	T	T	T	T	T	T	T	T	T	T	G	G	T	T	T	T	G	G	G	G	G	G	G	G	T	G	G	G	G	T	G	G	T	T	T	T	T	T	G	G	G	G	G
AX-89711915	1A	100	C	C	T	T	T	T	T	T	T	T	T	T	T	T	C	C	T	T	T	T	C	C	C	T	C	T	T	C	T	T	C	C	T	T	C	C	T	T	T	T	T	T	C	C	T	T	C
IAAV7414	1A	100	C	C	C	C	C	C	C	C	C	T	C	C	C	C	C	C	C	C	C	T	C	C	C	C	C	C	C	C	C	T	T	C	C	C	C	C	C	C	C	C	C	T	C	T	C	C	C
wsnp_Ex_c14733_22819625	1A	100	A	A	A	A	A	A	A	A	A	G	A	A	A	A	A	A	A	A	A	G	A	A	A	A	A	A	A	A	A	G	G	A	A	A	A	A	A	A	A	A	A	G	A	G	A	A	A
AX-94673150	1A	101	G	G	G	G	G	G	G	G	G	A	G	G	G	G	G	G	G	G	G	A	G	N	G	G	N	G	N	N	N	A	A	G	G	G	G	G	G	G	G	G	A	A	G	A	G	N	N
AX-94729463	1A	102	A	A	A	A	A	A	A	A	A	A	A	A	A	A	A	A	A	A	A	A	A	G	A	A	G	A	G	G	G	G	A	A	A	A	N	A	A	A	A	A	G	A	A	A	A	G	G
CAP11_c2984_419	1A	102	A	A	A	A	A	A	A	A	A	N	A	A	A	A	A	A	A	A	A	G	A	A	A	A	A	A	A	A	A	G	G	A	A	A	A	A	A	A	A	A	A	G	A	G	A	A	A
RAC875_rep_c76047_63	1A	102	C	C	C	C	C	C	C	C	C	A	C	C	C	C	C	C	C	C	C	A	C	C	C	C	C	C	C	C	C	A	A	C	C	C	C	C	C	C	C	C	C	A	C	A	C	C	C
wsnp_Ex_c18662_27538313	1A	105	C	C	C	C	C	C	C	C	C	T	C	C	C	C	C	C	C	N	C	T	C	C	C	C	C	C	C	C	C	T	T	C	C	C	C	C	C	C	C	C	C	T	C	C	C	C	C
wsnp_Ex_c44498_50537128	1A	106	G	G	G	G	G	G	G	G	G	A	G	G	G	G	G	G	G	G	G	A	G	G	G	G	G	G	G	G	G	A	A	G	G	G	G	G	G	G	G	G	G	A	G	G	G	G	G
BS00064029_51	1A	108	A	A	A	A	A	A	A	A	A	A	A	A	A	A	A	A	A	A	A	A	A	C	A	A	C	A	C	C	C	C	A	A	A	A	A	A	A	A	A	A	C	A	A	A	A	C	C
Ku_c2449_578	1A	108	A	A	A	A	A	A	A	A	A	G	A	A	A	A	A	A	A	A	A	G	A	A	A	A	A	A	A	A	A	G	G	A	A	A	A	A	A	A	A	A	A	G	A	A	A	A	A
Kukri_c12000_1447	1A	109	A	A	A	A	A	A	A	A	A	N	A	A	A	A	A	A	A	A	A	G	A	N	A	A	N	A	A	N	N	G	G	A	A	A	A	A	A	A	A	A	A	G	A	A	A	N	N
RAC875_c90431_275	1A	109	A	A	A	A	A	A	A	A	A	A	A	A	C	A	A	A	A	A	A	A	A	C	A	A	C	A	C	C	C	C	A	A	A	A	N	A	A	A	A	A	C	C	A	C	A	C	C
GENE-0032_895	1A	111	G	G	G	G	G	G	G	G	G	G	G	G	G	G	G	G	G	G	G	G	G	A	G	G	A	G	A	A	A	A	G	G	G	G	N	G	G	G	G	G	A	G	G	G	G	A	A
wsnp_Ku_rep_c68419_67400635	1A	112	G	G	G	G	G	G	G	G	G	A	G	G	G	G	G	G	G	G	G	A	G	G	G	G	G	G	G	G	G	A	A	G	G	G	G	G	G	G	G	G	G	A	G	G	G	G	G
Ex_c801_555	1A	113	C	C	C	C	C	C	C	C	C	T	C	C	C	C	C	C	C	C	C	T	C	C	C	C	C	C	C	C	C	T	T	C	C	C	C	C	C	C	C	C	C	T	C	C	C	C	C
Ex_c801_820	1A	113	T	T	T	T	T	T	T	T	T	C	T	T	T	T	T	T	T	T	T	C	T	T	T	T	T	T	T	T	T	C	C	T	T	T	T	T	T	T	T	T	T	C	T	T	T	T	T
BS00087437_51	1A	114	T	T	C	C	C	C	T	T	T	C	C	C	T	C	T	T	C	T	C	C	T	T	T	T	T	T	T	T	T	C	C	T	T	T	C	C	T	C	T	T	C	C	T	C	T	C	C
IAAV2342	1A	115	A	A	A	A	A	A	A	A	A	C	A	A	A	A	A	A	A	A	A	C	A	A	A	A	A	A	A	A	A	C	C	A	A	A	A	A	A	A	A	A	A	C	A	A	A	A	A
BS00028874_51	1A	118	C	C	C	N	C	C	C	C	C	T	C	C	C	C	C	C	C	C	C	T	C	C	C	C	C	C	C	C	C	T	T	C	C	C	C	C	C	C	C	C	C	T	C	C	C	C	C
BS00048117_51	1A	118	T	T	T	T	T	T	T	T	T	C	T	T	T	T	T	T	T	T	T	C	T	T	N	T	T	T	T	T	T	C	C	T	T	T	T	T	T	T	T	T	C	C	T	T	T	T	T
AX-94782852	1A	120	C	C	N	G	G	G	C	C	C	C	G	G	C	C	G	G	G	C	C	G	C	C	G	C	C	C	C	C	C	C	C	C	G	C	C	G	C	C	C	C	C	C	G	G	C	G	C
BS00010287_51	1A	120	T	T	T	T	T	T	T	T	T	G	T	T	T	T	T	T	T	T	T	G	T	T	T	T	T	T	T	T	T	G	G	T	T	T	T	T	T	T	T	T	G	G	T	T	T	T	T
AX-95074028	1A	127	A	A	G	A	A	A	A	A	A	A	A	A	A	A	A	G	A	A	A	A	A	A	A	A	A	A	A	A	A	A	A	A	G	A	A	A	A	G	G	G	A	A	G	A	A	A	G
wsnp_Ex_c11374_18361760	1A	132	C	C	C	C	C	C	C	C	C	A	C	C	C	C	C	C	C	C	C	A	C	C	C	C	C	C	C	C	C	A	A	C	C	C	C	C	C	C	C	C	C	A	C	C	C	C	C
wsnp_Ex_c28165_37310070	1A	132	T	T	T	T	T	T	T	T	T	C	T	T	T	T	T	T	T	T	T	C	T	T	T	T	T	T	T	T	T	C	C	T	T	T	T	T	T	T	T	T	T	C	T	T	T	T	T
wsnp_Ku_c3468_6420199	1A	132	T	T	T	T	T	T	T	T	T	C	T	T	T	T	T	T	T	T	T	C	T	T	T	T	T	T	T	T	T	C	C	T	T	T	T	T	T	T	T	T	T	C	T	T	T	T	T
RAC875_c21620_1359	1A	133	A	A	A	A	A	A	A	A	A	G	A	A	A	A	A	A	A	A	A	G	A	A	A	A	A	A	A	A	A	G	G	A	A	A	A	A	A	A	A	A	A	G	A	A	A	A	A
wsnp_Ex_rep_c68183_66958099	1A	133	A	A	A	A	A	A	A	A	A	G	A	A	A	A	A	A	A	A	A	G	A	A	A	A	A	A	A	A	A	G	G	A	A	A	A	A	A	A	A	A	A	G	A	A	A	A	A
Ex_c23451_720	1A	135	G	G	G	G	G	G	G	G	G	A	G	G	G	G	G	G	G	G	G	A	G	G	G	G	G	G	G	G	G	N	A	G	G	G	G	G	G	G	G	G	G	A	G	G	G	G	G
AX-95160975	1A	136	T	T	T	T	T	T	T	T	T	C	T	T	T	T	T	T	T	T	T	C	T	T	N	T	T	T	T	T	T	C	C	T	T	T	T	T	T	T	T	T	T	C	T	T	T	T	T
wsnp_Ex_rep_c66318_64485410	1A	136	G	G	G	G	G	G	G	G	G	A	G	G	G	G	G	G	G	G	G	A	G	G	G	G	G	G	G	G	G	A	A	G	G	G	G	G	G	G	G	G	G	A	G	G	G	G	G
wsnp_Ku_rep_c104517_90964418	1A	136	A	A	A	A	A	A	A	A	A	G	A	A	A	A	A	A	A	A	A	G	A	A	A	A	A	A	A	A	A	G	G	A	A	A	A	A	A	A	A	A	A	G	A	A	A	A	A
wsnp_Ex_rep_c105244_89727666	1A	137	G	G	G	G	G	G	G	G	G	A	G	G	G	G	G	G	G	G	G	A	G	G	G	G	G	G	G	G	G	A	A	G	G	G	G	G	G	G	G	G	G	A	G	G	G	G	G
BS00030644_51	1A	138	T	T	T	T	T	T	T	T	T	C	T	T	T	T	T	T	T	T	T	C	T	T	T	T	T	T	T	T	T	C	C	T	T	T	T	T	T	T	T	T	T	C	T	T	T	T	T
Excalibur_c63243_434	1A	140	G	G	G	A	A	A	G	G	G	G	G	G	G	G	G	A	G	G	G	G	G	A	G	G	G	G	A	G	G	A	G	G	G	G	A	G	A	G	A	G	A	G	A	A	G	G	A
Excalibur_c64855_328	1A	143	C	C	C	C	C	C	C	C	C	T	C	C	C	C	C	C	C	C	C	T	C	C	C	C	C	C	C	C	C	T	T	C	C	C	C	C	C	C	C	C	C	T	C	C	C	C	C
Tdurum_contig13095_97	1A	149	T	T	T	T	T	T	T	T	T	T	T	G	T	G	T	T	T	T	T	T	T	G	T	T	G	T	G	G	G	G	T	T	T	T	T	T	T	T	T	T	G	T	T	T	T	G	G
RAC875_c21367_209	1A	155	G	G	G	G	G	G	G	G	G	G	G	G	G	G	G	G	G	G	G	G	G	A	G	G	A	G	A	A	A	A	G	G	G	G	N	G	G	G	G	G	A	G	G	G	G	A	A
Excalibur_c6255_1119	1A	156	C	C	C	C	C	C	C	C	C	T	C	C	C	C	C	C	C	C	C	T	C	C	C	C	C	C	C	C	C	T	T	C	C	C	C	C	C	C	C	C	C	T	C	C	C	C	C
AX-158555559	1A	159	A	A	C	C	C	C	A	A	A	C	C	C	A	C	A	A	C	A	C	C	A	A	A	A	A	A	A	A	A	C	C	A	A	A	C	C	A	C	A	A	C	C	A	C	A	C	C
Kukri_c23382_1431	1A	176	A	A	A	A	A	A	A	A	A	G	A	A	A	A	A	A	A	A	A	G	A	A	A	A	A	A	A	A	A	G	G	A	A	A	A	A	A	A	A	A	A	G	A	A	A	A	A
Tdurum_contig30403_411	1A	176	T	G	T	G	G	G	T	T	G	T	T	T	G	T	T	G	T	T	T	T	G	G	G	G	G	G	G	G	G	G	G	G	G	G	G	G	G	T	G	T	G	G	G	G	G	G	G
IAAV5756	1A	182	T	T	T	T	T	T	T	T	T	N	T	T	T	T	T	T	T	T	T	G	T	T	T	T	T	T	T	T	T	G	G	T	T	T	T	T	T	T	T	T	T	G	T	T	T	T	T
wsnp_Ex_rep_c70593_69508988	1A	185	C	C	C	C	C	C	C	C	C	T	C	C	C	C	C	C	C	C	C	T	C	T	C	C	T	C	T	T	T	T	T	C	C	C	C	C	C	C	C	C	T	T	C	C	C	T	T
Excalibur_c27500_469	1A	188	G	G	G	G	G	G	G	G	G	T	G	G	G	G	G	G	G	G	G	T	G	G	G	G	G	G	G	G	G	T	T	G	G	G	G	G	G	G	G	G	G	T	G	G	G	G	G
wsnp_Ex_rep_c67763_66441222	1A	190	G	G	G	G	G	G	G	G	G	A	G	G	G	G	G	G	G	G	G	A	G	G	G	G	G	G	G	G	G	A	A	G	G	G	G	G	G	G	G	G	G	A	G	G	G	G	G
wsnp_Ex_c15852_24239968	1A	204	G	G	G	G	G	G	G	G	G	A	G	G	G	G	G	G	G	G	G	A	G	G	G	G	G	G	G	G	G	A	A	G	G	G	G	G	G	G	G	G	G	A	G	G	G	G	G
Kukri_rep_c81206_235	1A	209	A	A	A	A	A	A	A	A	A	G	A	A	A	A	A	A	A	A	A	G	A	A	A	A	A	A	A	A	A	G	G	A	A	A	A	A	A	A	A	A	G	G	A	A	A	A	A
wsnp_Ex_c13783_21613564	1A	209	C	C	C	C	C	C	C	C	C	T	C	C	C	C	C	C	C	C	C	T	C	C	C	C	C	C	N	C	C	T	T	C	C	C	C	C	C	C	C	C	T	T	C	C	C	C	C
RAC875_c19509_174	1A	212	A	A	G	G	G	G	A	A	A	A	A	A	A	G	A	A	G	A	A	A	A	A	A	A	G	A	A	G	A	A	A	A	A	A	A	A	A	A	A	A	A	A	A	A	A	A	A
AX-94734853	1A	213	C	C	T	T	T	T	C	C	C	C	C	T	C	T	C	C	T	C	C	C	C	C	C	C	C	C	C	C	C	C	C	C	C	C	C	C	C	C	C	C	C	C	C	C	C	C	C
Excalibur_c44731_1000	1A	214	T	T	T	T	T	T	T	T	T	C	T	T	T	T	T	T	T	T	T	C	T	T	T	T	T	T	T	T	T	N	C	T	T	T	T	T	T	T	T	T	T	C	T	T	T	T	T
wsnp_Ra_rep_c105422_89367749	1A	224	A	A	A	A	A	A	A	A	A	G	A	A	A	A	A	A	A	A	A	G	A	A	N	A	A	A	A	A	A	G	G	A	A	A	A	A	A	A	A	A	A	G	A	A	A	A	A
wsnp_Ex_c21450_30588044	1A	225	T	T	T	T	T	T	T	T	T	N	T	T	T	T	T	T	T	T	T	C	T	T	T	T	T	T	T	T	T	C	C	T	T	T	T	T	T	T	T	T	T	C	T	T	T	T	T
wsnp_Ex_c6934_11953178	1A	229	G	G	G	G	G	G	G	G	G	A	G	G	G	G	G	G	G	G	G	A	G	G	G	G	G	G	G	G	G	A	A	G	G	G	G	G	G	G	G	G	G	A	G	G	G	G	G
Kukri_c93273_605	1A	233	T	T	T	T	T	T	T	T	T	C	T	T	T	T	T	T	T	T	T	C	T	T	T	T	T	T	T	T	T	T	C	T	T	T	T	T	T	T	T	T	T	C	T	T	T	T	T
wsnp_Ex_c8374_14111734	1A	236	T	T	T	T	T	T	T	T	T	N	T	T	T	T	T	T	T	T	T	C	T	T	T	T	T	T	T	T	T	C	C	T	T	T	T	T	T	T	T	T	T	C	T	T	T	T	T
wsnp_Ex_c11697_18821490	1A	237	C	C	C	N	C	C	C	C	C	T	C	C	C	C	C	C	C	C	C	T	C	C	C	C	C	C	N	C	C	T	T	C	C	C	C	C	C	C	C	C	C	T	C	C	C	C	C
BS00063063_51	1A	240	T	T	T	T	T	T	T	T	T	C	T	T	T	T	T	T	T	T	T	C	T	T	T	T	T	T	T	T	T	C	C	T	T	T	T	T	T	T	T	T	T	C	T	T	T	T	T
wsnp_Ex_c3365_6183009	1A	246	C	C	C	C	C	C	C	C	C	T	C	C	C	C	C	C	C	C	C	T	C	C	C	C	C	C	C	C	C	T	T	C	C	C	C	C	C	C	C	C	C	T	C	C	C	C	C
Ra_c11042_1500	1A	252	C	C	N	N	N	C	C	C	C	T	C	C	C	N	C	C	C	C	C	T	C	C	C	C	C	C	C	C	C	T	T	C	C	C	C	C	C	C	C	C	C	T	C	C	C	C	C
AX-158536817	1A	254	A	A	G	G	G	G	A	A	A	G	G	G	A	G	A	A	G	A	G	G	A	A	A	A	A	A	A	A	A	G	G	A	A	A	G	G	A	G	A	A	G	G	A	G	A	G	G
wsnp_BE518393A_Td_2_3	1A	256	G	G	G	G	G	G	G	G	G	T	G	G	G	G	G	G	G	G	G	T	G	G	G	G	G	G	G	G	G	T	T	G	G	G	G	G	G	G	G	G	G	T	G	G	G	G	G
AX-94564281	1A	258	A	A	A	A	A	A	A	A	A	C	A	C	A	A	A	C	A	A	A	C	A	A	A	A	A	A	A	A	A	C	C	A	A	A	A	A	A	A	A	A	A	C	A	A	A	A	A
AX-95151706	1A	260	C	C	C	C	C	C	C	C	C	T	C	C	C	C	C	T	C	C	C	T	C	C	C	C	C	C	C	C	C	T	T	C	C	C	T	T	C	C	C	C	T	T	C	T	C	C	C
AX-94480929	1A	261	A	A	A	A	A	A	A	A	A	G	A	A	A	A	A	G	A	A	A	G	A	A	A	A	A	A	A	A	A	G	G	A	A	A	A	A	A	A	A	A	A	G	A	A	A	A	A
RAC875_c43581_280	1A	267	G	A	G	A	A	A	G	G	A	G	G	G	A	G	G	A	G	G	G	G	A	A	A	A	A	A	A	A	A	A	A	A	A	A	A	A	A	G	A	G	A	A	A	A	A	A	A
AX-111589160	1A	268	A	A	A	A	A	A	A	A	A	C	A	A	A	A	A	C	A	A	A	C	A	A	A	A	A	A	A	A	A	C	C	A	A	A	A	A	A	A	A	A	A	C	A	A	A	A	A
RAC875_c18282_1390	1A	280	T	T	T	T	T	T	T	T	T	T	T	T	C	C	T	T	T	T	T	T	T	T	T	T	T	T	T	T	T	T	T	T	C	C	C	T	T	T	T	T	T	C	C	C	C	T	T
Tdurum_contig19102_84	1A	280	C	C	C	T	C	C	C	C	C	N	C	C	T	T	N	C	C	C	C	C	C	C	C	C	C	C	C	C	C	C	C	C	T	T	T	C	C	C	C	C	C	T	T	T	T	C	C
BS00086680_51	1A	282	A	A	A	A	A	A	G	A	A	A	A	A	A	A	A	A	A	A	A	A	G	G	G	G	A	G	A	A	A	A	A	G	A	A	A	A	G	A	A	A	A	A	A	A	A	A	A
AX-94581964	1A	288	C	C	C	T	C	C	C	C	C	C	C	C	T	C	C	C	C	C	C	C	C	C	C	C	C	C	C	C	C	C	C	C	C	T	C	C	C	C	C	C	C	C	T	T	C	C	C
BS00065930_51	1A	289	C	C	C	C	C	C	T	T	T	T	T	T	C	C	C	T	T	C	T	T	T	C	C	T	C	C	T	C	C	T	C	C	C	C	T	C	T	T	T	T	C	C	C	T	C	T	C
AX-94681694	1A	291	G	G	G	A	G	G	G	G	G	G	G	G	A	G	G	G	G	G	G	G	G	G	G	G	G	G	G	G	G	G	G	G	G	A	G	G	G	G	G	G	G	G	G	G	G	G	G
TA004365-0417	1A	291	A	A	A	A	A	A	A	A	A	G	A	A	A	A	A	G	A	A	A	G	A	A	A	A	A	A	A	A	A	G	G	A	A	A	A	A	A	A	A	A	A	G	A	A	A	A	A
TA003382-0407	1A	293	C	C	C	C	C	C	C	C	C	T	C	C	C	C	C	T	C	C	C	T	C	C	C	C	C	C	C	C	C	T	T	C	C	C	C	C	C	C	C	C	C	T	C	C	C	C	C
CAP8_c806_297	1A	297	T	T	T	T	T	T	T	T	T	C	T	T	T	T	T	C	T	T	T	C	T	T	T	T	T	T	T	T	T	C	C	T	T	T	C	T	T	T	T	T	T	C	T	T	T	T	T
AX-110475712	1A	298	T	T	C	C	C	C	T	T	T	C	T	T	T	C	T	C	T	T	T	C	T	T	N	T	T	T	T	T	T	T	C	T	T	T	T	T	T	T	T	T	T	T	T	T	T	T	T
BobWhite_c4236_410	1A	298	T	T	T	T	T	T	T	T	T	T	T	C	C	C	T	T	T	T	T	T	T	T	T	T	T	T	T	T	T	T	T	T	C	C	C	C	T	T	T	T	T	C	C	C	C	T	T
BS00022201_51	1A	298	C	C	T	T	T	T	C	C	C	T	C	C	C	T	C	T	C	C	C	T	C	C	C	C	C	C	C	C	C	T	T	C	C	C	C	C	C	C	C	C	C	T	C	C	C	C	C
Excalibur_c10319_229	1A	298	T	T	T	C	T	T	T	T	T	T	T	T	C	C	T	T	T	T	T	T	T	T	T	T	T	T	T	T	T	T	T	T	C	C	C	C	T	T	T	T	T	T	C	C	C	T	T
Excalibur_c20133_87	1A	298	C	C	C	N	C	C	C	C	C	T	C	C	C	C	C	T	C	C	C	T	C	C	C	C	C	C	C	C	C	T	T	C	C	C	C	C	C	C	C	C	C	T	C	T	C	C	C
Excalibur_rep_c88290_94	1A	298	T	T	C	C	C	C	T	T	T	C	T	T	T	C	T	C	T	T	T	C	T	T	T	T	T	T	T	T	T	C	C	T	T	T	T	T	T	T	T	T	T	C	T	T	T	T	T
TA001042-0912	1A	301	G	G	G	N	N	G	G	G	G	N	T	G	G	G	N	G	G	G	T	G	G	G	G	G	G	G	T	G	T	T	G	G	G	G	G	T	G	T	G	G	T	G	G	G	T	T	T
AX-94648330	1A	302	T	C	T	T	T	T	T	T	T	T	T	T	C	T	T	T	T	T	T	T	T	T	T	T	T	T	T	T	T	T	T	T	T	C	N	T	T	T	T	T	T	T	T	T	T	T	T
GENE-0099_329	1A	302	A	A	N	N	N	G	A	A	A	N	A	A	A	G	A	G	A	A	A	G	A	A	A	A	A	A	A	A	A	A	G	A	A	A	A	A	A	A	A	A	A	A	A	A	A	A	A
IAAV4916	1A	302	C	C	C	C	C	C	C	C	C	C	T	C	C	C	C	C	C	C	T	C	C	C	C	C	C	C	T	C	T	T	C	C	C	C	C	T	C	T	C	C	T	C	C	C	T	T	T
Kukri_c27717_316	1A	302	A	A	G	G	G	G	A	A	A	G	G	A	A	G	A	G	A	A	G	G	A	A	A	A	A	A	G	A	G	G	G	A	A	A	G	G	A	G	A	A	G	G	A	G	G	G	G
Ra_c2322_174	1A	302	A	A	A	A	A	A	A	A	A	A	G	A	A	A	A	A	A	A	G	A	A	A	A	A	A	A	G	A	G	G	A	A	A	A	G	G	A	G	A	A	G	A	A	G	G	G	G
IACX10924	1A	303	C	C	C	C	C	C	C	C	C	C	T	C	C	C	C	C	C	C	T	C	C	C	C	C	C	C	T	C	T	T	C	C	C	C	C	T	C	T	C	C	T	C	C	C	T	T	T
AX-110417344	1A	304	A	A	G	G	G	G	A	A	A	G	G	A	A	G	A	G	A	A	G	G	A	A	A	A	A	A	G	A	G	G	G	A	A	A	G	G	A	G	A	A	G	G	A	G	G	G	G
AX-110545841	1A	304	T	T	T	T	T	T	T	T	T	T	C	T	T	T	T	T	T	T	C	T	T	T	T	T	T	T	C	T	C	C	T	T	T	T	C	C	T	C	T	T	C	C	T	C	C	C	C
AX-94895904	1A	304	C	C	C	C	C	C	C	C	C	C	T	C	C	C	C	C	C	C	T	C	C	C	C	C	C	C	T	C	T	C	C	C	C	C	C	T	C	T	C	C	T	C	C	C	T	T	T
IAAV3552	1A	304	G	G	G	N	N	G	G	G	G	N	A	G	G	G	N	G	G	G	A	G	G	G	G	G	G	G	A	G	A	A	G	G	G	G	G	A	G	A	G	G	A	G	G	G	A	A	A
wsnp_Ku_c30921_40705731	1A	304	T	T	T	T	T	T	T	T	T	T	C	T	T	T	T	T	T	T	C	T	T	T	T	T	T	T	C	T	C	C	T	T	T	T	C	C	T	C	T	T	C	T	T	C	C	C	C
CAP7_c3885_73	1A	305	C	C	C	C	C	C	C	C	C	C	T	C	C	C	C	C	C	C	T	C	C	C	C	C	C	C	T	C	T	T	C	C	C	C	C	T	C	T	C	C	T	C	C	C	T	T	T
BS00064548_51	1A	307	T	T	T	T	T	T	T	T	T	T	C	T	T	T	C	T	C	T	C	C	C	T	T	T	C	C	C	C	T	T	T	T	T	T	T	T	T	T	T	T	C	T	T	T	T	T	T
RFL_Contig5450_993	1A	308	T	T	C	C	C	C	T	T	T	C	C	T	T	C	T	C	T	T	C	C	T	T	T	T	T	T	C	T	C	C	C	T	T	T	C	C	T	C	T	T	C	C	T	C	C	C	C
AX-110029490	1A	309	A	A	A	A	A	A	A	A	A	A	G	A	A	A	A	A	A	A	G	A	A	A	N	A	A	A	A	A	A	G	A	A	A	A	G	G	A	G	A	A	G	G	A	G	A	G	G
wsnp_Ku_rep_c71909_71634013	1A	309	T	T	T	T	T	T	T	T	T	T	C	T	T	T	T	T	T	T	C	T	T	T	T	T	T	T	C	T	C	C	T	T	T	T	T	C	T	C	T	T	C	T	T	T	C	C	C
AX-110368348	1A	312	T	T	T	T	T	T	T	T	T	T	G	T	T	T	T	T	T	T	G	T	T	T	T	T	T	T	T	T	T	G	T	T	T	T	G	G	T	G	T	T	G	G	T	G	T	G	G
BS00064679_51	1A	312	T	T	T	T	T	T	T	T	T	T	C	T	T	T	T	T	T	T	C	T	T	T	T	T	T	T	T	T	T	C	T	T	T	T	C	C	T	C	T	T	C	C	T	C	T	C	C
BS00072686_51	1A	313	A	A	A	A	A	A	A	A	A	A	G	A	A	A	A	A	A	A	G	A	A	A	A	A	A	A	A	A	A	A	A	A	A	A	G	G	A	G	A	A	G	A	A	G	A	G	G
GENE-0572_334	1A	314	T	T	T	T	T	T	T	T	T	T	C	T	T	T	T	T	T	T	C	T	T	T	T	T	T	T	T	T	T	T	T	T	T	T	C	C	T	C	T	T	C	T	T	C	T	C	C
AX-158537370	1A	315	A	A	A	A	A	A	A	A	A	A	A	A	A	A	A	A	A	A	A	A	G	G	G	G	A	G	A	A	A	A	A	G	A	A	A	A	A	A	A	A	A	A	A	A	A	A	A
AX-94397743	1A	320	T	T	C	C	C	C	T	T	T	C	C	T	T	C	T	C	T	T	C	C	C	C	C	C	T	C	C	T	C	C	C	C	T	T	T	C	T	C	T	T	C	T	T	T	C	C	C
AX-94907052	1A	320	C	C	C	C	C	C	C	C	C	C	G	C	C	C	C	C	C	C	G	C	G	G	G	G	C	G	C	C	C	G	C	G	C	C	C	G	C	G	C	C	G	C	C	C	C	G	G
BS00090634_51	1A	320	G	G	A	A	A	A	G	G	G	A	G	G	G	A	G	A	G	G	G	A	G	G	G	G	G	G	G	G	G	G	A	G	G	G	G	G	G	G	G	G	G	G	G	G	G	G	G
wsnp_Ex_c5634_9906981	1A	320	A	A	G	G	G	G	A	A	A	G	G	A	A	G	A	G	A	A	G	G	G	G	G	G	A	G	A	A	A	G	G	G	A	A	G	G	A	G	A	A	G	G	A	G	A	G	G
IAAV6919	1A	325	C	C	C	T	C	C	C	C	C	C	C	C	C	C	C	C	C	C	C	C	C	C	C	C	C	C	C	C	C	C	C	C	C	C	C	C	C	C	C	C	C	C	T	C	C	C	C
wsnp_Ex_rep_c105541_89932598	1A	325	A	A	G	G	G	G	A	A	A	G	G	A	A	G	A	G	A	A	G	G	G	G	G	G	A	G	G	A	G	G	G	G	A	A	G	G	A	G	A	A	G	G	A	G	G	G	G
BS00062715_51	1A	334	C	C	C	C	C	C	C	C	C	C	T	T	C	C	C	C	C	C	T	C	T	T	T	T	C	T	T	C	T	C	C	T	C	C	T	T	C	T	C	C	T	C	C	T	T	T	T
Ra_c272_1632	1A	337	G	G	A	A	A	A	G	G	G	N	A	A	G	A	G	A	G	G	A	G	A	A	A	A	G	A	A	G	A	A	A	A	G	G	G	A	G	A	G	G	A	A	G	G	A	A	A
wsnp_Ex_c44049_50205457	1A	338	C	C	T	T	T	T	C	C	C	C	T	T	C	T	C	T	C	C	T	C	T	T	N	T	C	T	T	C	T	T	T	T	C	C	C	T	C	T	C	C	T	T	C	C	T	T	T
wsnp_Ex_c44049_50205904	1A	338	T	T	C	C	C	C	T	T	T	T	C	C	T	C	T	C	T	T	C	T	C	C	C	C	T	C	C	T	C	C	C	C	T	T	T	C	T	C	T	T	C	C	T	T	C	C	C
wsnp_Ku_c17726_26872129	1A	338	G	G	T	T	T	T	G	G	G	G	T	T	G	T	G	T	G	G	T	G	T	T	T	T	G	T	T	G	T	T	T	T	G	G	T	T	G	T	G	G	T	T	G	T	T	T	T
wsnp_Ex_c8364_14095508	1A	339	C	C	C	C	C	C	C	C	C	C	T	C	C	C	C	C	C	C	T	C	T	T	T	T	C	T	T	C	T	C	C	T	C	C	C	T	C	T	C	C	T	C	C	C	T	T	T
AX-158560317	1A	342	C	C	T	T	T	T	C	C	C	C	C	C	C	T	C	T	C	C	C	C	C	C	C	C	C	C	C	C	C	T	T	C	C	C	C	C	C	C	C	C	C	T	C	C	C	C	C
Kukri_c25839_487	1A	343	T	T	C	C	C	C	T	T	T	T	T	T	T	C	T	C	T	T	T	T	T	T	T	T	T	T	T	T	T	C	C	T	T	T	T	T	T	T	T	T	T	C	T	T	T	T	T
wsnp_Ex_c14866_22995097	1A	343	G	G	G	G	G	G	G	G	G	G	A	G	G	G	G	G	G	G	A	G	A	A	A	A	G	A	A	G	A	G	G	A	G	G	G	A	G	A	G	G	A	G	G	G	A	A	A
AX-158560544	1A	344	G	G	G	G	G	G	G	G	G	G	A	A	G	G	G	G	G	G	A	G	A	A	A	A	G	A	A	G	A	G	G	A	G	G	A	A	G	A	G	G	A	G	G	A	A	A	A
BS00090408_51	1A	344	A	A	G	N	G	G	A	A	A	A	A	A	A	G	A	G	A	A	A	A	A	A	A	A	A	A	A	A	A	G	G	A	A	A	A	A	A	A	A	A	A	G	A	A	A	A	A
Excalibur_c24041_794	1A	344	A	A	A	A	A	A	A	A	A	A	G	G	A	A	A	A	A	A	G	A	G	G	G	G	A	G	G	A	G	A	A	G	A	A	G	G	A	G	A	A	G	A	A	G	G	G	G
IAAV5730	1A	344	A	A	A	A	A	A	A	A	A	A	G	G	A	A	A	A	G	A	G	A	G	G	G	G	A	G	G	A	G	A	A	G	A	A	G	G	A	G	A	A	G	A	A	G	G	G	G
RAC875_c18539_1159	1A	344	T	T	C	C	C	C	T	T	T	T	C	C	T	C	T	C	C	T	C	T	C	C	C	C	T	C	C	T	C	C	C	C	T	T	C	C	T	C	T	T	C	C	T	C	C	C	C
IAAV8147	1A	345	T	T	T	T	T	T	T	T	T	T	C	C	T	T	T	T	C	T	C	T	C	C	C	C	T	C	C	T	C	T	T	C	T	T	C	C	T	C	T	T	C	T	T	C	C	C	C
wsnp_Ex_c33831_42253707	1A	345	T	T	C	C	C	C	T	T	T	T	C	C	T	C	T	C	C	T	C	T	C	C	C	C	T	C	C	T	C	C	C	C	T	T	C	C	T	C	T	T	C	C	T	C	C	C	C
AX-158539908	1A	348	T	T	C	C	C	C	T	T	T	T	T	T	T	C	T	C	T	T	T	T	T	T	N	T	T	T	T	T	T	C	C	T	T	T	T	T	T	T	T	T	T	C	T	T	T	T	T
GENE-1214_288	1A	348	T	T	T	T	T	T	T	T	T	T	C	C	T	T	T	T	T	T	C	T	C	C	C	C	T	C	C	T	C	T	T	C	T	T	C	C	T	C	T	T	C	T	T	C	C	C	C
RAC875_c6338_2719	1A	350	T	T	C	C	C	C	T	T	T	T	T	T	T	C	T	C	T	T	T	T	T	T	T	T	T	T	T	T	T	C	C	T	T	T	T	T	T	T	T	T	T	C	T	T	T	T	T
wsnp_Ex_c43454_49770425	1A	350	T	T	T	T	T	T	T	T	T	T	C	C	T	T	T	T	T	T	C	T	C	C	C	C	T	C	C	T	C	T	T	C	T	T	C	C	T	C	T	T	C	T	T	C	C	C	C
wsnp_Ex_c13564_21327699	1A	351	G	G	A	A	A	A	G	G	G	N	A	A	G	A	N	A	A	G	A	G	A	A	N	A	G	A	A	G	A	A	A	A	N	G	A	A	G	A	G	G	A	A	N	A	A	A	A
Ex_c12763_662	1A	352	T	T	C	C	C	C	T	T	T	T	C	C	T	C	T	C	C	T	C	T	C	C	C	C	T	C	C	T	C	C	C	C	T	T	C	C	T	C	T	T	C	C	T	C	C	C	C
wsnp_Ex_c1374_2630879	1A	352	G	G	A	A	A	A	G	G	G	G	A	A	G	A	G	A	A	G	A	G	A	A	A	A	G	A	A	G	A	A	A	A	G	G	A	A	G	A	G	G	A	A	G	A	A	A	A
wsnp_Ex_c8885_14842394	1A	352	C	C	T	T	T	T	C	C	C	C	T	C	C	T	C	T	C	C	T	C	T	T	T	T	C	T	T	C	T	T	T	T	C	C	C	T	C	T	C	C	T	T	C	C	T	T	T
wsnp_Ex_c21592_30743513	1A	353	A	A	G	G	G	G	A	A	A	A	G	A	A	G	A	G	A	A	G	A	G	G	G	G	A	G	G	A	G	G	G	G	A	A	A	G	A	G	A	A	G	G	A	A	G	G	G
RAC875_c33300_141	1A	354	A	A	G	G	G	G	A	A	A	A	G	A	A	G	A	G	A	A	G	A	G	G	G	G	A	G	G	A	G	G	G	G	A	A	A	G	A	G	A	A	G	G	A	A	G	G	G
RFL_Contig5001_1099	1A	354	T	T	C	N	C	C	T	T	T	T	C	C	T	N	T	C	T	T	C	T	C	C	C	C	T	C	C	T	C	C	C	C	T	T	C	C	T	C	T	T	C	C	T	C	C	C	C
wsnp_Ex_c3572_6531810	1A	354	T	T	G	G	G	G	T	T	T	T	G	G	T	G	T	G	T	T	G	T	G	G	G	G	T	G	G	T	G	G	G	G	T	T	G	G	T	G	T	T	G	G	T	G	G	G	G
AX-89648769	1A	355	T	T	C	C	C	C	T	T	T	T	C	C	T	C	T	C	C	T	C	T	T	T	T	T	T	T	C	T	C	C	C	T	T	T	C	C	T	C	T	T	C	C	T	C	C	C	C
BobWhite_c46349_402	1A	355	C	C	T	T	T	T	C	C	C	C	T	C	C	T	C	T	C	C	T	C	C	C	C	C	C	C	T	C	T	T	T	C	C	C	C	T	C	T	C	C	T	C	C	C	T	T	T
CAP12_c6266_298	1A	355	G	G	A	A	A	A	G	G	G	G	A	G	G	A	G	A	G	G	A	G	A	A	A	A	G	A	A	G	A	A	A	A	G	G	G	A	G	A	G	G	A	A	G	G	A	A	A
CAP12_c6266_339	1A	355	T	T	G	G	G	G	T	T	T	T	G	G	T	G	T	G	G	T	G	T	G	G	G	G	T	G	G	T	G	G	G	G	T	T	G	G	T	G	T	T	G	G	T	G	G	G	G
Excalibur_c17872_137	1A	355	G	G	T	T	T	T	G	G	G	G	T	T	G	T	G	T	T	G	T	G	T	T	T	T	G	T	T	G	T	T	T	T	G	G	T	T	G	T	G	G	T	G	G	T	T	T	T
wsnp_JD_c40990_29127031	1A	355	A	A	G	G	G	G	A	A	A	A	G	G	A	G	A	G	G	A	G	A	G	G	G	G	A	G	G	A	G	G	G	G	A	A	G	G	A	G	A	A	G	G	A	G	G	G	G
AX-108791745	1A	356	A	A	G	G	G	G	A	A	A	A	G	A	A	G	A	G	A	A	G	A	G	G	G	G	A	G	G	A	G	G	A	G	A	A	A	G	A	G	A	A	G	G	A	A	G	G	G
CAP8_c2843_226	1A	356	A	A	N	N	N	G	A	A	A	A	G	A	A	N	A	G	G	A	G	A	G	G	G	G	A	G	N	A	G	G	A	G	A	A	A	G	A	G	A	A	G	G	A	A	G	G	G
Kukri_rep_c103147_745	1A	356	A	A	G	G	G	G	A	A	A	A	G	A	A	G	A	G	G	A	G	A	G	G	G	G	A	G	G	A	G	G	A	G	A	A	A	G	A	G	A	A	G	G	A	A	G	G	G
AX-95149116	1A	357	G	G	A	A	A	A	G	G	G	G	A	G	G	A	G	A	A	G	A	G	A	A	A	A	G	A	A	G	A	A	G	A	G	G	G	A	G	A	G	G	A	A	G	G	A	A	A
RAC875_c38417_246	1A	359	T	T	G	G	G	G	T	T	T	T	G	T	T	G	T	G	G	T	G	T	G	G	G	G	T	G	G	T	G	G	T	G	T	T	T	G	T	G	T	T	G	G	T	T	G	G	G
Excalibur_c14943_695	1A	362	A	A	G	G	G	G	A	A	A	A	G	G	A	G	A	G	G	A	G	A	G	G	G	G	A	G	G	A	G	G	G	G	A	A	G	G	A	G	A	A	G	G	A	G	G	G	G
AX-86165887	1A	363	A	A	C	C	C	C	A	A	A	A	C	A	A	C	A	C	C	A	C	A	C	C	C	C	A	C	C	A	C	C	A	C	A	A	A	C	A	C	A	A	C	C	A	A	C	C	C
BobWhite_c1488_504	1A	363	A	A	G	N	G	G	A	A	A	A	G	A	A	G	A	G	G	A	G	A	G	G	G	G	A	G	G	A	G	G	A	G	A	A	A	G	A	G	A	A	G	G	A	A	G	G	G
Ra_c11023_679	1A	363	T	T	C	C	C	C	T	T	T	T	C	C	T	C	T	C	C	T	C	T	C	C	C	C	T	C	C	T	C	C	C	C	T	T	C	C	T	C	T	T	C	C	T	C	C	C	C
RAC875_c8515_653	1A	363	C	C	T	T	T	T	C	C	C	C	T	C	C	T	C	T	T	C	T	C	T	T	T	T	C	T	T	C	T	T	C	T	C	C	C	T	C	T	C	C	T	T	C	C	T	T	T
Kukri_c47825_138	1A	364	A	A	N	G	G	G	A	A	A	A	G	G	A	N	A	G	G	A	G	A	G	G	G	G	A	G	G	A	G	G	G	G	A	A	G	G	A	G	A	A	G	G	A	G	G	G	G
Kukri_rep_c101316_375	1A	364	T	T	C	C	C	C	T	T	T	T	C	C	T	C	T	C	C	T	C	T	C	C	C	C	T	C	C	T	C	C	C	C	T	T	C	C	T	C	T	T	C	C	T	C	C	C	C
TA013367-0455	1A	365	C	C	T	T	T	T	C	C	C	N	T	T	C	T	N	T	T	C	T	C	T	T	T	T	C	T	T	C	T	T	T	T	C	C	T	T	C	T	C	C	T	T	C	T	T	T	T
AX-111501667	1A	366	G	G	A	A	A	A	G	G	G	G	A	G	G	A	G	A	A	G	A	G	A	A	A	A	G	A	A	G	A	A	G	A	G	G	G	A	G	A	G	G	A	A	G	G	A	A	A
CAP11_c6014_160	1A	366	G	G	A	A	A	A	G	G	G	G	A	G	G	A	G	A	A	G	A	G	A	A	A	A	G	A	A	G	A	A	G	A	G	G	G	A	G	A	G	G	A	A	G	G	A	A	A
AX-108760176	1A	367	C	C	C	C	C	C	C	C	C	C	T	C	C	C	C	C	T	C	T	C	T	T	T	T	C	T	T	C	T	T	C	T	C	C	C	T	C	T	C	C	T	T	C	C	T	T	T
AX-158544595	1A	367	G	G	A	A	A	A	G	G	G	G	G	G	G	A	G	A	G	G	G	G	G	G	G	G	G	G	G	G	G	G	G	G	G	G	G	G	G	G	G	G	G	G	G	G	G	G	G
IAAV749	1A	369	G	G	A	A	A	A	G	G	G	G	A	A	G	A	G	A	A	G	A	G	A	A	N	A	G	A	A	G	A	A	A	A	G	G	A	A	G	A	G	G	A	A	G	A	A	A	A
wsnp_Ex_c3906_7086162	1A	369	C	C	T	T	T	T	C	C	C	C	T	C	C	T	C	T	T	C	T	C	T	T	T	T	C	T	T	C	T	T	C	T	C	C	C	T	C	T	C	C	T	T	C	C	T	T	T
wsnp_Ex_c3906_7086294	1A	369	T	T	C	C	C	C	T	T	T	T	C	C	T	C	T	C	C	T	C	T	C	C	C	C	T	C	C	T	C	C	C	C	T	T	C	C	T	C	T	T	C	C	T	C	C	C	C
AX-109963861	1A	370	A	A	G	G	G	G	A	A	A	G	A	A	A	G	G	G	A	A	A	G	G	G	G	G	G	G	G	G	G	G	A	G	G	A	A	A	A	A	A	A	A	A	G	A	G	A	A
AX-158539847	1A	370	C	C	T	T	T	T	C	C	C	C	C	T	C	T	C	T	C	C	C	C	T	T	T	T	C	T	T	C	T	T	T	T	C	C	T	C	C	C	C	C	C	T	C	T	T	C	C
GENE-0053_224	1A	370	C	C	A	A	A	A	C	C	C	C	C	C	C	A	C	A	C	C	C	C	A	A	A	A	C	A	A	C	A	A	A	A	C	C	A	C	C	C	C	C	C	A	C	A	A	C	C
Kukri_c67601_267	1A	370	A	A	G	G	G	G	A	A	A	A	A	A	A	G	A	G	A	A	A	A	G	G	G	G	A	G	G	A	G	G	A	G	A	A	A	A	A	A	A	A	A	A	A	A	G	A	A
Tdurum_contig48416_335	1A	370	A	A	G	G	G	G	A	A	A	A	G	A	A	G	A	G	G	A	G	A	G	G	G	G	A	G	G	A	G	G	A	G	A	A	A	G	A	G	A	A	G	A	A	A	G	G	G
wsnp_Ex_c4605_8240189	1A	370	A	A	G	G	G	G	A	A	A	A	A	A	A	G	A	G	A	A	A	A	G	G	G	G	A	G	G	A	G	G	G	G	A	A	G	A	A	A	A	A	A	A	A	G	G	A	A
wsnp_Ex_c4605_8241260	1A	370	C	C	A	A	A	A	C	C	C	C	C	C	C	A	C	A	C	C	C	C	A	A	A	A	C	A	A	C	A	A	C	A	C	C	C	C	C	C	C	C	C	C	C	C	A	C	C
wsnp_Ex_rep_c101414_86781128	1A	370	T	T	C	N	C	C	T	T	T	T	T	T	T	C	T	C	T	T	T	T	C	C	C	C	T	C	C	T	C	C	T	C	T	T	T	T	T	T	T	T	T	T	T	T	C	T	T
wsnp_Ex_rep_c103087_88123733	1A	370	T	T	C	C	C	C	T	T	T	T	T	C	T	C	T	C	T	T	T	T	C	C	C	C	T	C	C	T	C	C	T	C	T	T	T	T	T	T	T	T	T	C	T	T	C	T	T
wsnp_Ex_rep_c103087_88124573	1A	370	G	G	A	A	A	A	G	G	G	G	G	A	G	A	G	A	G	G	G	G	A	A	A	A	G	A	A	G	A	A	A	A	G	G	A	G	G	G	G	G	G	A	G	A	A	G	G
Kukri_c12165_1148	1A	373	C	C	T	T	T	T	C	C	C	C	C	C	C	T	C	T	C	C	C	C	T	T	N	T	C	T	T	C	T	T	T	T	C	C	T	C	C	C	C	C	C	T	C	T	T	C	C
TA001772-0625	1A	374	C	C	T	T	T	T	C	C	C	C	C	C	C	T	C	T	C	C	C	C	T	T	T	T	C	T	T	C	T	T	C	T	C	C	C	C	C	C	C	C	C	T	C	C	T	C	C
AX-110063653	1A	375	A	A	G	G	G	G	A	A	A	A	A	A	A	G	A	G	A	A	A	A	G	G	G	G	A	G	G	A	G	G	G	G	A	A	G	A	A	A	A	A	A	G	A	G	G	A	A
BS00094681_51	1A	375	T	T	C	C	C	C	T	T	T	T	T	T	T	C	T	C	T	T	T	T	C	C	C	C	T	C	C	T	C	C	T	C	T	T	T	T	T	T	T	T	T	C	T	T	C	T	T
IACX293	1A	375	T	T	C	N	N	C	T	T	T	T	T	T	T	C	T	C	T	T	T	T	C	C	C	C	T	C	C	T	C	C	T	C	T	T	T	T	T	T	T	T	T	C	T	T	C	T	T
wsnp_BE403956A_Ta_2_3	1A	375	T	T	C	N	N	C	T	T	T	T	T	T	T	C	T	C	T	T	T	T	C	C	C	C	T	C	C	T	C	C	T	C	T	T	T	T	T	T	T	T	T	C	T	T	C	T	T
Kukri_rep_c115954_137	1A	376	G	G	A	A	A	A	G	G	G	G	G	G	G	A	G	A	G	G	G	G	A	A	A	A	G	A	A	G	A	A	G	A	G	G	G	G	G	G	G	G	G	A	G	G	A	G	G
wsnp_Ex_rep_c69738_68695568	1A	376	G	G	G	G	G	G	G	G	G	G	G	G	G	G	G	G	G	G	G	G	A	A	A	A	G	A	A	G	A	G	G	A	G	G	G	G	G	G	G	G	G	G	G	G	A	G	G
AX-110368979	1A	377	G	G	G	G	G	G	G	G	G	G	G	G	G	G	G	G	G	G	G	G	A	A	A	A	G	A	A	G	A	G	G	A	G	G	G	G	G	G	G	G	G	G	G	G	A	G	G
BS00011712_51	1A	377	A	C	A	C	A	A	A	A	A	A	A	A	C	A	A	A	A	C	A	A	A	A	A	A	A	A	A	A	A	A	A	A	C	C	C	A	A	A	A	A	A	C	C	C	C	A	A
wsnp_Ex_c35563_43690084	1A	377	T	T	G	G	G	G	T	T	T	T	T	T	T	G	T	G	T	T	T	T	G	G	G	G	T	G	G	T	G	G	G	G	T	T	G	T	T	T	T	T	T	G	T	G	G	T	T
AX-158569168	1A	378	C	C	T	T	T	T	C	C	C	C	C	C	C	T	C	T	C	C	C	C	C	C	C	C	C	C	C	C	C	C	C	C	C	C	C	C	C	C	C	C	C	C	C	C	C	C	C
BS00068358_51	1A	381	G	G	A	A	A	A	G	G	G	G	G	G	G	A	G	A	G	G	G	G	A	A	N	A	G	A	A	G	A	A	G	A	G	G	G	G	G	G	G	G	G	A	G	G	A	G	G
GENE-0235_131	1A	381	G	A	G	G	G	G	G	G	G	G	G	G	A	G	G	G	G	A	G	G	G	G	G	G	G	G	G	G	G	G	G	G	A	A	A	G	G	G	G	G	G	A	A	A	A	G	G
wsnp_Ex_c25628_34888439	1A	381	C	C	T	T	T	T	C	C	C	C	C	C	C	T	C	T	C	C	C	C	T	T	T	T	C	T	T	C	T	T	T	T	C	C	T	C	C	C	C	C	C	T	C	T	T	C	C
RAC875_c12808_182	1A	382	G	G	T	T	T	T	G	G	G	G	G	G	G	T	G	T	G	G	G	G	T	T	T	T	G	T	T	G	T	T	G	T	G	G	G	G	G	G	G	G	G	T	G	G	T	G	G
wsnp_Ku_c37925_46679146	1A	382	T	T	C	C	C	C	T	T	T	T	T	T	T	C	T	C	T	T	T	T	C	C	C	C	T	C	C	T	C	C	T	C	T	T	T	T	T	T	T	T	T	C	T	T	C	T	T
AX-94465382	1A	384	A	A	C	C	C	C	A	A	A	A	A	A	A	C	A	C	A	A	A	A	C	C	C	C	A	C	C	A	C	C	A	C	A	A	A	A	A	A	A	A	A	C	A	A	C	A	A
AX-110500656	1A	388	C	C	A	A	A	A	C	C	C	C	C	C	C	A	C	A	C	C	C	C	C	C	C	C	C	C	C	C	C	A	C	C	C	C	C	C	C	C	C	C	C	A	C	C	C	C	C
GENE-0283_330	1A	388	C	C	T	T	T	T	C	C	C	N	C	C	C	T	C	T	C	C	C	C	C	C	C	C	C	C	C	C	C	T	T	C	C	C	T	C	C	C	C	C	C	T	T	T	C	C	C
GENE-0491_632	1A	390	A	A	G	G	G	G	A	A	A	A	A	A	A	G	A	G	A	A	A	A	A	A	A	A	A	A	A	A	A	G	A	A	A	A	A	A	A	A	A	A	A	G	G	A	A	A	A
RAC875_c9833_297	1A	394	G	G	A	A	A	A	G	G	G	G	G	G	G	A	G	A	G	G	G	G	G	G	G	G	G	G	G	G	G	A	G	G	G	G	G	G	G	G	G	G	G	A	G	G	G	G	G
RAC875_c195_499	1A	397	A	G	A	G	A	G	A	A	A	A	A	A	G	G	A	A	A	A	A	A	A	A	A	A	G	G	A	G	A	G	G	G	G	G	A	A	G	A	G	A	A	A	G	G	A	A	G
AX-94977845	1A	398	C	C	C	T	N	C	C	C	C	N	C	C	C	T	N	C	C	C	C	C	C	C	C	C	C	C	N	C	C	C	C	C	C	C	N	T	C	C	C	C	C	C	C	C	C	C	C
AX-94404955	1A	402	G	G	G	G	G	G	G	G	G	G	C	G	G	G	C	G	C	G	C	C	C	C	C	C	G	C	G	G	G	G	G	C	G	G	G	C	G	C	G	G	C	G	G	G	G	C	C
BS00012051_51	1A	402	T	C	T	T	T	T	T	T	T	T	T	T	C	T	T	T	T	C	T	T	T	T	T	T	T	T	T	T	T	T	T	T	T	C	N	C	T	T	T	T	T	C	T	T	T	T	T
AX-110387060	1A	403	C	C	C	C	C	C	C	C	C	C	C	C	C	C	C	C	C	C	C	C	C	C	C	C	C	C	T	C	T	T	T	C	C	C	T	C	C	C	C	C	C	T	T	T	T	C	C
AX-94558187	1A	404	A	A	A	G	A	A	A	A	A	A	A	A	A	G	A	A	A	A	A	A	A	A	A	A	A	A	A	A	A	A	A	A	A	A	N	G	A	A	A	A	A	G	A	A	A	A	A
BS00021907_51	1A	419	G	A	G	G	G	G	G	G	G	G	G	G	A	A	G	G	G	A	G	G	G	G	G	G	G	G	G	G	G	G	G	G	G	A	N	G	G	G	G	G	G	G	G	G	G	G	G
RFL_Contig530_2305	1A	425	T	T	T	T	T	T	T	T	T	T	T	T	T	T	T	T	T	T	T	T	T	T	T	T	T	T	C	T	C	C	C	T	T	T	C	T	T	T	T	T	T	C	C	C	C	T	T
wsnp_Ex_c17452_26163465	1A	428	T	T	T	T	C	T	T	T	T	T	T	T	T	T	C	T	C	T	T	T	T	T	C	C	T	T	T	T	T	T	T	T	C	T	N	T	T	T	T	T	T	T	C	C	C	T	T
TA002594-0782	1A	430	T	T	T	T	T	T	T	T	T	T	T	T	T	T	T	T	T	T	T	T	T	T	T	T	T	T	G	T	G	G	G	T	T	T	G	T	T	T	T	T	T	G	G	G	G	T	T
Kukri_c4951_503	1A	431	G	G	G	G	G	G	A	G	G	G	G	G	G	G	G	G	G	G	G	G	A	G	G	G	G	A	G	G	G	G	G	A	G	G	G	G	G	A	G	A	G	G	G	G	G	G	G
RFL_Contig5706_1294	1A	431	T	T	T	C	C	T	T	T	T	T	T	T	T	C	C	T	C	T	T	T	T	T	C	C	T	T	T	T	T	T	T	T	C	T	C	T	T	T	T	T	T	T	C	C	C	T	T
AX-95083332	1A	433	A	A	A	A	A	A	C	A	A	A	A	A	A	A	A	A	A	A	A	A	C	A	A	A	A	C	A	A	A	A	A	C	A	A	N	A	A	C	A	C	A	A	A	A	A	A	A
Ex_c25689_1606	1A	433	A	A	A	A	A	A	A	A	A	A	A	A	A	A	A	A	A	A	A	A	A	A	A	A	A	A	G	A	G	G	G	A	A	A	G	A	A	A	A	A	A	G	A	A	G	A	A
wsnp_Ex_c10257_16825240	1A	436	A	A	A	A	A	A	A	A	A	A	A	A	A	A	A	A	A	A	A	A	A	A	A	A	A	A	G	A	G	G	G	A	A	A	G	A	A	A	A	A	A	G	G	G	G	A	A
Ku_c23960_333	1A	438	T	T	T	T	T	T	T	T	T	T	T	T	T	T	T	T	T	T	T	T	T	T	T	T	T	T	N	T	C	C	C	T	T	T	C	T	T	T	T	T	T	C	T	T	C	T	T
Kukri_rep_c101946_496	1A	438	C	C	C	N	N	C	C	C	C	N	C	C	C	C	N	C	C	C	C	C	C	C	C	C	C	C	T	C	T	T	T	C	C	C	N	C	C	C	C	C	C	T	T	T	T	C	C
wsnp_Ex_rep_c68712_67571580	1A	440	A	G	A	G	G	A	A	A	A	A	A	A	G	G	G	A	A	G	A	A	A	A	G	G	A	A	A	A	A	A	A	A	G	G	G	G	A	A	A	A	A	G	G	G	G	A	A
Kukri_c51474_334	1A	441	A	G	A	G	G	A	A	A	A	A	A	A	G	G	G	A	A	G	A	A	A	A	G	G	A	A	A	A	A	A	A	A	G	G	N	G	A	A	A	A	A	G	G	G	G	A	A
BobWhite_rep_c66032_270	1A	444	A	G	G	G	G	G	A	A	A	A	A	A	G	G	G	A	A	G	A	A	A	A	A	A	A	A	A	A	A	A	A	A	A	G	N	G	A	A	A	A	A	G	A	A	A	A	A
IAAV7383	1A	449	G	A	A	G	G	A	G	G	G	G	G	G	A	G	A	G	G	A	G	G	G	G	G	G	G	G	G	G	G	G	G	G	G	A	G	G	G	G	G	G	G	G	G	G	G	G	G
AX-109387872	1A	456	A	A	A	A	A	A	A	A	A	G	A	G	A	A	G	A	A	A	A	A	A	A	A	A	A	A	G	A	G	G	A	A	A	A	A	A	A	A	A	A	A	G	A	G	G	A	A
tplb0046g22_1351	1A	458	G	G	G	G	G	G	G	G	G	G	G	G	G	G	G	G	G	G	G	G	A	G	G	G	G	A	G	G	G	G	G	A	G	G	G	G	G	G	G	G	G	G	G	G	G	G	G
BobWhite_c33506_732	1A	459	T	C	T	C	C	T	T	T	T	T	T	T	C	T	C	C	C	C	T	T	C	C	C	C	C	C	C	C	C	C	T	C	C	C	C	C	T	T	T	T	C	C	C	C	C	C	C
AX-158537396	1A	460	A	A	A	A	A	A	A	A	A	A	A	A	A	A	A	A	A	A	A	A	G	G	G	G	A	G	A	A	A	A	A	G	A	A	A	A	A	A	A	A	A	A	A	A	A	A	A
AX-94550611	1A	461	G	G	G	G	G	A	G	G	G	A	G	G	G	G	G	G	G	A	G	A	A	G	G	A	G	A	A	G	A	A	G	G	G	G	G	G	G	G	G	G	G	A	G	G	A	A	G
Ra_c2895_591	1A	462	G	G	G	G	G	G	G	G	G	G	G	G	G	G	T	T	G	G	G	G	T	T	T	T	G	T	G	G	G	T	G	T	G	G	T	G	G	G	G	G	G	T	G	T	G	G	G
wsnp_Ex_c572_1138339	1A	462	C	C	C	N	C	C	C	C	C	N	C	C	C	C	T	T	C	C	C	C	T	T	N	T	C	T	C	C	C	T	C	T	C	C	T	C	C	C	C	C	C	T	C	T	C	C	C
wsnp_Ex_c572_1138503	1A	462	G	G	G	G	G	G	G	G	G	G	G	G	G	G	G	A	G	G	G	G	A	A	A	A	G	A	G	G	G	G	G	A	G	G	A	G	G	G	G	G	G	G	G	A	G	G	G
wsnp_Ex_c572_1138770	1A	462	C	C	C	C	C	C	C	C	C	C	C	C	C	C	T	T	C	C	C	C	T	T	T	T	C	T	C	C	C	T	C	T	C	C	T	C	C	C	C	C	C	T	C	T	C	C	C
wsnp_Ku_c4018_7333828	1A	462	T	T	T	T	T	T	T	T	T	T	T	G	T	T	G	G	T	T	T	T	G	G	G	G	T	G	T	T	T	G	T	G	T	T	G	T	T	T	T	T	T	G	T	G	T	T	T
AX-158556652	1A	463	C	C	C	C	C	C	C	C	C	C	C	T	C	C	T	T	C	C	C	C	T	C	C	C	C	T	C	C	C	C	C	T	C	C	T	C	C	C	C	C	C	C	C	T	C	C	C
AX-94702400	1A	463	G	G	G	N	G	G	G	G	G	G	G	G	G	G	A	G	G	G	G	G	G	G	A	A	G	G	G	G	G	G	G	G	A	G	N	G	G	G	G	G	G	G	A	A	A	G	G
BS00016654_51	1A	463	G	G	G	G	G	G	G	G	G	G	G	G	G	G	A	A	G	G	G	G	G	G	G	G	G	G	G	G	G	G	G	G	G	G	A	G	G	G	G	G	G	G	G	A	G	G	G
AX-110554067	1A	464	T	T	C	C	C	C	T	T	T	C	C	T	T	C	T	C	C	T	C	C	T	T	T	T	T	T	C	T	C	T	T	T	T	T	C	C	T	T	T	T	C	T	C	T	C	C	C
AX-86173157	1A	464	C	C	C	T	C	C	C	C	C	N	C	T	C	C	T	C	C	C	C	C	T	T	T	T	T	T	C	T	C	T	C	T	T	C	C	C	C	C	C	C	C	T	C	C	C	C	C
AX-94478919	1A	464	A	A	A	A	A	A	A	A	A	A	A	C	A	A	C	A	A	A	A	A	C	C	C	C	C	C	A	C	A	C	A	C	C	A	A	A	A	A	A	A	A	C	A	A	A	A	A
AX-94550326	1A	464	A	A	A	N	A	A	A	A	A	A	A	G	A	A	A	A	A	A	A	A	G	G	G	G	G	G	A	N	A	G	A	G	G	A	A	A	A	A	A	A	A	G	A	A	A	A	A
Excalibur_c59894_97	1A	464	A	A	C	C	C	C	A	A	A	C	C	A	A	C	C	C	C	A	C	C	A	A	A	A	A	A	C	A	C	A	A	A	A	A	C	C	A	A	A	A	C	A	C	C	C	C	C
AX-158560449	1A	465	T	T	T	T	T	T	T	T	T	T	T	G	T	T	G	T	T	T	T	T	G	G	G	G	G	G	G	G	G	G	T	G	G	T	T	T	T	T	T	T	T	G	T	T	G	T	T
AX-94600055	1A	465	T	T	T	C	T	T	T	T	T	T	T	C	T	T	C	T	T	T	T	T	C	C	C	C	C	C	T	C	T	C	T	C	C	T	T	T	T	T	T	T	T	C	T	C	T	T	T
BS00022318_51	1A	465	G	G	G	G	G	G	G	G	G	G	G	A	G	G	G	G	G	G	G	G	A	G	G	G	G	A	G	G	G	G	G	A	G	G	G	G	G	G	G	G	G	G	G	G	G	G	G
IACX18883	1A	465	G	G	G	A	G	G	G	G	G	G	G	A	G	G	A	G	G	G	G	G	A	A	A	A	A	A	G	A	G	A	G	A	A	G	G	G	G	G	G	G	G	A	G	G	G	G	G
Kukri_c88698_296	1A	465	G	G	G	G	G	G	G	G	G	G	G	A	G	G	G	G	G	G	G	G	A	A	A	A	A	A	A	A	A	A	G	A	A	G	G	G	G	G	G	G	G	A	G	G	A	G	G
RAC875_c86680_391	1A	465	A	A	A	A	A	A	A	A	A	A	A	G	A	A	A	A	A	A	A	A	G	G	G	G	G	G	G	G	G	G	A	G	G	A	A	A	A	A	A	A	A	G	A	A	G	A	A
AX-158569192	1A	467	A	A	A	A	C	A	A	A	A	A	C	C	A	C	C	C	C	A	C	C	C	C	C	C	C	C	C	C	C	C	N	C	C	A	C	C	N	A	A	A	C	C	C	C	C	C	C
JD_c3116_778	1A	469	C	C	T	T	T	C	C	C	C	C	T	C	C	C	T	C	T	C	T	C	T	C	C	C	C	T	C	C	C	C	C	T	C	C	C	T	C	C	C	C	C	T	C	C	C	C	C
AX-158569255	1A	471	A	A	A	A	G	A	A	A	A	A	G	A	A	G	G	A	G	A	G	G	A	G	G	G	A	A	A	A	A	A	A	A	G	A	G	G	A	A	A	A	G	A	G	G	A	G	G
IACX3496	1A	471	A	A	A	A	A	A	A	A	A	A	C	A	A	C	A	A	C	A	C	C	A	C	C	C	A	A	A	A	A	A	A	A	C	A	C	C	A	A	A	A	C	A	C	C	A	C	C
TA003725-0553	1A	471	G	G	A	A	A	G	G	G	G	G	A	G	G	G	A	G	A	G	A	G	A	G	G	G	G	A	G	G	G	G	G	A	G	G	G	A	G	G	G	G	G	A	G	G	G	G	G
AX-158544635	1A	472	A	A	A	A	G	A	A	A	A	A	G	G	A	G	G	A	G	A	G	G	G	G	G	G	A	G	A	A	A	G	A	G	G	A	G	G	A	A	A	A	G	G	G	G	A	G	G
AX-158544639	1A	472	G	G	G	G	G	G	G	G	G	G	T	G	G	T	T	G	T	G	T	T	G	T	T	T	G	G	G	G	G	G	G	G	T	G	T	T	G	G	G	G	T	G	T	T	G	T	T
Ex_c8514_1342	1A	472	C	C	C	N	C	C	C	C	C	C	T	C	C	T	T	C	T	C	T	T	C	T	N	T	C	C	C	C	C	C	C	C	T	C	N	T	C	C	C	C	T	C	T	T	C	T	T
RAC875_rep_c119728_146	1A	472	G	G	A	A	A	G	G	G	G	G	A	G	G	G	A	G	A	G	A	G	A	G	G	G	G	A	G	G	G	G	G	A	G	G	G	A	G	G	G	G	G	A	G	G	G	G	G
wsnp_Ex_c25734_34995416	1A	472	C	C	C	C	T	C	C	C	C	C	T	T	C	T	C	C	T	C	T	T	T	T	N	T	C	T	C	C	C	T	C	T	T	C	T	T	C	C	C	C	T	T	T	T	C	T	T
wsnp_Ku_c557_1166684	1A	472	C	C	C	C	T	C	C	C	C	C	T	T	C	T	C	C	T	C	T	T	T	T	T	T	C	T	C	C	C	T	C	T	T	C	T	T	C	C	C	C	T	T	T	T	C	T	T
BobWhite_rep_c49207_243	1A	473	C	C	C	C	T	C	C	C	C	C	T	T	C	T	T	C	T	C	T	T	T	T	T	T	C	T	C	C	C	T	C	T	T	C	T	T	C	C	C	C	T	T	T	T	C	T	T
AX-158539806	1A	474	C	C	C	C	T	C	C	C	C	C	T	T	C	T	C	C	T	C	T	T	T	T	T	T	C	T	C	C	C	T	C	T	T	C	C	T	C	C	C	C	T	T	T	C	C	T	T
AX-89417659	1A	474	C	C	C	C	T	C	C	C	C	C	T	T	C	T	T	C	T	C	T	T	T	T	T	T	C	T	C	C	C	T	C	T	T	C	C	T	C	C	C	C	T	T	T	C	C	T	T
AX-94731227	1A	474	T	T	T	T	T	T	T	T	T	T	T	T	T	T	C	T	T	T	T	T	T	T	T	T	C	T	C	C	C	T	T	T	T	T	T	T	T	T	T	T	T	T	T	T	C	T	T
AX-95110122	1A	474	A	A	A	A	A	A	A	A	A	A	G	A	A	G	G	A	G	A	G	G	A	G	G	G	G	A	G	G	G	A	A	A	G	A	A	G	A	A	A	A	G	A	G	A	G	G	G
Ra_c58315_265	1A	474	G	G	G	G	A	G	G	G	G	G	A	A	G	A	G	G	A	G	A	A	A	A	A	A	G	A	G	G	G	A	G	A	A	G	G	A	G	G	G	G	A	A	A	G	G	A	A
RAC875_c41275_131	1A	474	A	A	A	A	G	A	A	A	A	A	G	G	A	G	A	A	G	A	G	G	G	G	G	G	A	G	A	A	A	G	A	G	G	A	A	G	A	A	A	A	G	G	G	A	A	G	G
wsnp_Ex_c56097_58351893	1A	474	G	G	G	N	T	G	G	G	G	N	T	T	G	T	N	G	T	G	T	T	T	T	N	T	G	T	N	G	G	T	G	T	T	G	G	T	G	G	G	G	T	T	T	G	G	T	T
AX-95102105	1A	475	G	G	G	N	A	G	G	G	G	G	G	A	G	G	G	G	G	G	G	G	A	G	G	G	G	A	G	G	G	G	G	A	G	G	G	G	G	G	G	G	G	G	G	G	G	G	G
Kukri_c3582_87	1A	475	G	G	G	G	G	G	G	G	G	G	G	G	G	A	G	G	G	G	G	G	G	A	A	A	G	G	G	G	G	G	G	G	A	G	G	G	G	G	G	G	G	G	G	G	G	G	G
RAC875_c25507_551	1A	475	A	A	A	A	A	A	A	A	A	A	A	A	A	A	A	A	A	A	A	A	A	A	N	A	G	A	N	G	G	G	A	A	A	A	G	A	A	A	A	A	A	G	A	A	G	A	A
AX-158556546	1A	476	G	G	G	G	A	G	G	G	G	G	G	A	G	A	G	G	G	G	G	G	A	A	A	A	A	A	A	A	A	A	G	A	A	G	A	G	G	G	G	G	G	A	G	G	A	G	G
AX-111503623	1A	477	T	T	T	T	C	T	T	T	T	T	T	C	T	C	T	T	T	T	T	T	C	C	C	C	T	C	T	T	T	T	T	C	C	T	T	T	T	T	T	T	T	T	T	T	T	T	T
AX-158605696	1A	477	A	A	A	A	C	A	A	A	A	A	A	C	A	A	A	A	A	A	A	A	C	A	A	A	C	C	C	C	C	C	A	C	A	A	C	A	A	A	A	A	A	C	A	A	C	A	A
AX-158544398	1A	478	G	G	G	G	G	G	G	G	G	G	G	G	G	A	G	G	G	G	G	G	G	A	N	A	G	G	G	G	G	G	G	G	A	G	G	G	G	G	G	G	G	G	G	G	G	G	G
Kukri_c10239_2186	1A	478	T	T	T	T	G	T	T	T	T	T	T	G	T	T	T	T	T	T	T	T	G	T	T	T	G	G	G	G	G	G	T	G	T	T	G	T	T	T	T	T	T	G	T	T	G	T	T
wsnp_Ra_c7818_13376644	1A	478	G	G	G	G	G	G	G	G	G	G	G	G	G	G	G	G	G	G	G	G	G	G	G	G	T	G	T	T	T	T	G	G	G	G	T	G	G	G	G	G	G	T	G	G	T	G	G
AX-158569064	1A	479	G	G	G	G	A	G	N	G	G	N	G	A	G	A	N	G	G	G	G	G	A	A	N	A	A	A	A	A	A	A	G	A	A	G	A	G	G	G	G	G	A	A	G	G	A	G	G
AX-158556474	1A	480	T	T	T	T	C	T	T	T	T	T	T	C	T	C	T	T	T	T	T	T	C	C	C	C	T	C	T	T	T	C	T	C	C	T	T	T	T	T	T	T	T	C	T	T	T	T	T
Kukri_c27785_400	1A	480	T	T	T	T	T	T	T	T	T	T	T	T	T	T	T	T	T	T	T	T	T	T	T	T	C	T	C	C	C	T	T	T	T	T	C	T	T	T	T	T	C	T	T	T	C	T	T
AX-108782275	1A	481	T	T	T	T	C	T	T	T	T	T	T	C	T	C	T	T	T	T	T	T	C	C	C	C	T	C	T	T	T	C	T	C	C	T	T	T	T	T	T	T	T	C	T	T	T	T	T
AX-158537448	1A	481	C	C	C	N	T	C	C	C	C	N	C	T	C	T	N	C	N	C	C	C	T	T	T	T	T	T	T	T	T	T	C	T	T	C	T	C	C	C	C	C	T	T	C	C	T	C	C
AX-158539812	1A	481	G	G	G	G	T	G	G	G	G	G	G	T	G	G	G	G	G	G	G	G	T	G	G	G	G	T	G	G	G	T	G	T	G	G	G	G	G	G	G	G	G	T	G	G	G	G	G
BS00023126_51	1A	481	G	G	G	G	A	G	G	G	G	G	G	A	G	A	G	G	G	G	G	G	A	A	A	A	A	A	A	A	A	A	G	A	A	G	A	G	G	G	G	G	A	A	G	G	A	G	G
BS00067421_51	1A	481	A	A	A	A	A	A	A	A	A	A	A	A	A	C	A	A	A	A	A	A	A	C	C	C	A	A	A	A	A	A	A	A	C	A	A	A	A	A	A	A	A	A	A	A	A	A	A
Excalibur_c34625_281	1A	481	G	G	A	G	A	A	G	G	G	G	A	G	G	G	A	G	A	G	A	G	A	G	A	A	G	A	G	G	G	G	G	A	A	G	A	A	G	G	G	G	G	A	A	A	A	G	G
RAC875_c2734_135	1A	481	C	C	C	C	C	C	C	C	C	C	C	C	C	C	C	C	C	C	C	C	C	C	C	C	T	C	T	T	T	C	C	C	C	C	T	C	C	C	C	C	T	C	C	C	T	C	C
wsnp_JD_c13903_13781269	1A	481	G	G	G	G	G	G	G	G	G	G	G	G	G	A	G	G	G	G	G	G	G	A	A	A	G	G	G	G	G	G	G	G	A	G	G	G	G	G	G	G	G	G	G	G	G	G	G
AX-111509952	1A	482	C	C	C	C	C	C	C	C	C	C	C	C	C	A	C	C	C	C	C	C	C	A	A	A	C	C	C	C	C	C	C	C	A	C	C	C	C	C	C	C	C	C	C	C	C	C	C
AX-158539802	1A	482	T	T	T	T	C	T	T	T	T	T	T	C	T	T	T	T	T	T	T	T	C	T	T	T	T	C	T	T	T	C	T	C	T	T	T	T	T	T	T	T	T	C	T	T	T	T	T
BS00002216_51	1A	482	C	C	C	C	C	C	C	C	C	T	T	C	C	T	T	C	T	C	T	T	C	T	N	T	T	C	T	T	T	C	C	C	T	C	T	C	C	C	C	C	C	C	C	C	T	C	C
BS00022698_51	1A	482	C	C	C	C	C	C	C	C	C	T	C	C	C	T	C	C	C	C	C	C	C	T	T	T	C	C	C	C	C	C	C	C	T	C	C	C	C	C	C	C	C	C	C	C	C	C	C
BS00087600_51	1A	482	C	C	C	C	T	C	C	C	C	T	C	T	C	T	C	C	C	C	C	C	T	T	T	T	T	T	T	T	T	T	C	T	T	C	T	C	C	C	C	C	T	T	C	C	T	C	C
BS00087601_51	1A	482	G	G	G	G	A	G	G	G	G	G	G	A	G	G	G	G	G	G	G	G	A	G	G	G	G	A	G	G	G	A	G	A	G	G	G	G	G	G	G	G	G	A	G	G	G	G	G
Excalibur_c7033_159	1A	482	A	A	A	A	A	A	A	A	A	N	A	A	A	N	A	A	A	A	A	A	A	G	G	G	A	A	A	A	A	A	A	A	G	A	A	A	A	A	A	A	A	A	A	A	A	A	A
IACX4378	1A	482	C	C	C	C	C	C	C	C	C	C	T	C	C	C	T	C	T	C	T	T	C	C	C	C	T	C	T	T	T	C	C	C	C	C	T	C	C	C	C	C	C	C	C	C	T	C	C
IAAV2072	1A	482	T	T	T	T	T	T	T	T	T	G	G	T	T	G	G	T	G	T	G	G	T	G	G	G	G	T	G	G	G	T	T	T	G	T	G	T	T	T	T	T	T	T	T	T	G	T	T
Kukri_c60564_136	1A	482	T	T	T	T	C	T	T	T	T	C	C	C	T	C	C	T	C	T	C	C	C	C	C	C	C	C	C	C	C	C	T	C	C	T	C	T	T	T	T	T	T	C	T	T	C	T	T
wsnp_Ex_c5216_9235964	1A	482	A	A	A	A	A	A	A	A	A	G	G	A	A	N	A	A	G	A	G	G	A	G	G	G	A	A	A	A	A	A	A	A	G	A	A	A	A	A	A	A	A	A	A	A	A	A	A
AX-110951565	1A	483	G	G	G	G	A	G	G	G	G	A	A	A	G	A	A	G	A	G	A	A	A	A	A	A	A	A	A	A	A	A	G	A	A	G	A	G	G	G	G	G	G	A	G	G	A	G	G
AX-94513107	1A	483	A	A	A	A	G	A	A	A	A	A	G	G	A	A	G	A	G	A	G	G	G	A	A	A	G	G	G	G	G	G	A	G	A	A	G	A	A	A	A	A	A	G	A	A	G	A	A
AX-95225890	1A	483	T	T	T	T	G	T	T	T	T	G	G	G	T	G	G	T	G	T	G	G	G	G	G	G	G	G	G	G	G	G	T	G	G	T	G	T	T	T	T	T	T	G	T	T	G	T	T
IACX742	1A	483	T	T	T	T	C	T	T	T	T	C	C	C	T	C	C	T	C	T	C	C	C	C	C	C	C	C	C	C	C	C	T	C	C	T	C	T	T	T	T	T	T	C	T	T	C	T	T
RAC875_c43643_176	1A	483	A	A	A	A	G	A	A	A	A	A	A	G	A	A	A	A	A	A	A	A	G	A	A	A	A	G	A	A	A	G	A	G	A	A	A	A	A	A	A	A	A	G	A	A	A	A	A
RAC875_c94534_75	1A	483	T	T	T	T	T	T	T	T	T	C	T	T	T	C	T	T	T	T	T	T	T	C	C	C	T	T	T	T	T	T	T	T	C	T	T	T	T	T	T	T	T	T	T	T	T	T	T
RFL_Contig3203_1971	1A	483	T	T	T	T	T	T	T	T	T	T	G	T	T	T	G	T	G	T	G	G	T	T	T	T	G	T	G	G	G	T	T	T	T	T	G	T	T	T	T	T	T	T	T	T	G	T	T
AX-108792750	1A	484	T	T	T	T	T	T	T	T	T	G	G	T	T	G	G	T	G	T	G	N	T	G	G	G	G	T	G	G	G	G	T	T	G	T	G	T	T	T	T	T	T	G	T	T	G	T	T
AX-109890741	1A	484	A	A	A	A	A	A	A	A	A	G	G	A	A	G	G	A	G	A	G	G	A	G	G	G	G	A	G	G	G	G	A	A	G	A	G	A	A	A	A	A	A	G	A	A	G	A	A
AX-110399569	1A	484	C	C	C	C	C	C	C	C	C	C	T	C	C	C	T	C	T	C	T	T	C	C	C	C	T	C	T	T	T	C	C	C	C	C	T	C	C	C	C	C	C	C	C	C	T	C	C
AX-89431767	1A	484	G	G	G	G	G	G	G	G	G	G	A	G	G	G	A	G	A	G	A	A	G	G	G	G	A	G	A	A	A	A	G	G	G	G	A	G	G	G	G	G	G	A	G	G	A	G	G
RAC875_c31276_1128	1A	484	A	A	A	A	A	A	A	A	A	A	G	A	A	A	G	A	G	A	G	G	A	A	A	A	G	A	G	G	G	A	A	A	A	A	G	A	A	A	A	A	A	A	A	A	G	A	A
wsnp_Ra_c12148_19539667	1A	484	A	A	A	A	A	A	A	A	A	A	G	A	A	A	G	A	G	A	G	G	A	A	A	A	G	A	G	G	G	G	A	A	A	A	G	A	A	A	A	A	A	G	A	A	G	A	A
AX-108962998	1A	485	G	G	G	G	A	G	G	G	G	G	A	A	G	G	A	G	A	G	A	A	A	G	G	G	A	A	A	A	A	A	G	A	G	G	A	G	G	G	G	G	G	A	G	G	A	G	G
AX-94448644	1A	485	T	T	T	T	C	T	T	T	T	T	C	C	T	T	C	T	C	T	C	C	C	T	T	T	C	C	C	C	C	C	T	C	T	T	C	T	T	T	T	T	T	C	T	T	C	T	T
wsnp_Ex_c5192_9203682	1A	485	G	G	G	N	N	G	G	G	G	N	A	G	G	G	A	G	A	G	A	A	G	G	G	G	A	G	A	A	A	G	G	G	G	G	A	G	G	N	G	G	G	G	G	G	A	G	G
wsnp_Ex_rep_c66628_64934660	1A	485	A	A	A	A	A	A	A	A	A	A	G	A	A	A	G	A	G	A	G	G	A	A	A	A	G	A	G	G	G	G	A	A	A	A	G	A	A	A	A	A	A	G	A	A	G	A	A
wsnp_Ra_c37745_45806931	1A	485	C	C	C	C	C	C	C	C	C	C	A	C	C	C	A	C	A	C	A	A	C	C	C	C	A	C	A	A	A	C	C	C	C	C	A	C	C	C	C	C	C	C	C	C	A	C	C
AX-109396777	1A	486	G	G	G	G	G	G	G	G	G	G	T	G	G	G	T	G	T	G	T	T	G	G	G	G	T	G	T	T	T	G	G	G	G	G	T	G	G	G	G	G	G	G	G	G	T	G	G
BobWhite_rep_c63278_349	1A	486	T	T	T	T	T	T	T	T	T	T	C	T	T	T	N	T	C	T	C	C	T	T	T	T	C	T	C	C	C	T	T	T	T	T	C	T	T	T	T	T	T	T	T	T	C	T	T
AX-158537452	1A	487	G	G	G	G	A	G	G	G	G	G	A	A	G	G	A	G	A	G	A	A	A	G	G	G	A	A	A	A	A	A	G	A	G	G	A	G	G	G	G	G	G	A	G	G	A	G	G
IAAV5406	1A	487	T	T	T	T	T	T	T	T	T	T	C	T	T	T	C	T	C	T	C	C	T	T	N	T	C	T	C	C	C	C	T	T	T	T	C	T	T	T	T	T	T	C	T	T	C	T	T
Ra_c6701_506	1A	487	C	C	C	N	T	T	C	C	C	C	C	C	C	C	C	C	T	C	C	C	T	C	T	T	C	T	C	C	C	C	C	T	C	C	N	C	C	C	C	C	C	T	C	T	C	C	C
AX-109288465	1A	488	A	A	A	A	A	A	A	A	A	A	G	A	A	G	G	A	G	A	G	G	A	G	G	G	G	A	G	G	G	G	A	A	G	A	G	A	A	A	A	A	A	G	A	G	G	A	A
AX-110509256	1A	488	G	G	G	G	G	G	G	G	G	G	G	G	G	T	G	G	G	G	G	G	G	T	T	T	G	G	G	G	G	G	G	G	T	G	G	G	G	G	G	G	G	G	G	T	G	G	G
AX-158544600	1A	488	A	A	A	A	G	A	A	A	A	A	G	G	A	G	G	A	G	A	G	G	G	G	G	G	G	G	G	G	G	G	A	G	G	A	G	A	A	A	A	A	A	G	A	G	G	A	A
wsnp_Ra_c16080_24638622	1A	488	T	T	T	T	N	T	T	T	T	T	T	C	T	C	T	T	T	T	T	T	C	C	C	C	T	C	T	T	T	T	T	C	C	T	T	T	T	T	T	T	T	T	T	C	T	T	T
AX-158560583	1A	489	C	C	C	C	C	C	C	C	C	C	C	T	C	T	C	C	C	C	C	C	T	T	T	T	C	T	C	C	C	C	C	T	T	C	C	C	C	C	C	C	T	C	C	T	C	C	C
AX-158605815	1A	490	C	C	C	C	C	C	C	C	C	C	C	A	C	A	C	C	C	C	C	C	A	C	C	C	A	A	A	A	A	C	C	A	A	C	C	C	C	C	C	C	A	C	C	A	A	C	C
AX-94583334	1A	490	A	A	A	A	A	A	A	A	A	A	A	G	A	G	G	A	A	A	A	A	G	A	N	A	G	G	G	G	G	A	A	G	G	A	A	A	A	A	A	A	G	A	A	G	G	A	A
BS00021714_51	1A	490	T	T	T	T	T	T	T	T	T	T	T	C	T	C	T	T	T	T	T	T	C	T	T	T	C	C	C	C	C	T	T	C	C	T	T	T	T	T	T	T	C	T	T	C	C	T	T
BS00022733_51	1A	490	C	C	C	C	C	C	C	C	C	C	C	T	C	C	C	C	C	C	C	C	T	C	C	C	C	T	C	C	C	C	C	T	C	C	C	C	C	C	C	C	C	C	C	C	C	C	C
AX-158560555	1A	491	G	G	G	G	G	G	G	G	G	G	G	A	G	A	A	G	G	G	G	G	A	G	G	G	A	A	A	A	A	G	G	A	A	G	G	G	G	G	G	G	A	G	G	A	A	G	G
AX-94796020	1A	491	G	G	G	G	G	A	G	G	G	G	A	G	G	G	G	A	A	G	A	A	G	G	G	G	G	G	G	G	G	G	G	G	G	G	G	G	G	G	G	G	G	G	G	G	G	G	G
RAC875_c23081_141	1A	491	A	A	A	A	A	A	A	A	A	A	A	G	A	G	G	A	A	A	A	A	G	A	A	A	G	G	G	G	G	A	A	G	G	A	A	A	A	A	A	A	G	A	A	G	G	A	A
wsnp_Ex_c21193_30320134	1A	491	G	G	G	G	G	G	G	G	G	G	G	A	G	A	A	G	G	G	G	G	A	G	G	G	A	A	A	A	A	G	G	A	A	G	G	G	G	G	G	G	A	G	G	A	A	G	G
AX-108897448	1A	492	C	C	C	C	C	C	C	C	C	C	C	T	C	T	T	C	C	C	C	C	T	C	C	C	T	T	T	T	T	C	C	T	T	C	C	C	C	C	C	C	T	C	C	T	T	C	C
AX-94638030	1A	492	N	A	G	G	G	G	A	A	A	N	G	A	N	A	G	G	G	A	G	A	G	G	G	G	G	G	G	G	G	G	A	G	G	A	G	G	A	A	A	N	G	G	G	G	G	G	G
wsnp_Ex_c21336_30465618	1A	492	G	G	G	G	G	G	G	G	G	G	G	A	G	A	A	G	G	G	G	G	A	G	G	G	A	A	A	A	A	G	G	A	A	G	G	G	G	G	G	G	A	G	G	A	A	G	G
AX-109920916	1A	493	G	G	G	G	G	G	G	G	G	G	G	T	G	T	T	G	G	G	G	G	T	G	G	G	T	T	T	T	T	G	G	T	T	G	G	G	G	G	G	G	T	G	G	T	T	G	G
AX-158544469	1A	493	A	A	A	A	A	G	A	A	A	A	G	G	A	G	G	G	G	A	G	G	G	G	G	G	G	G	G	G	G	G	A	G	G	A	G	G	A	A	A	A	G	G	G	G	G	G	G
AX-158544603	1A	493	C	C	C	C	C	C	C	C	C	C	C	T	C	T	T	C	C	C	C	C	T	T	T	T	T	T	T	T	T	T	C	T	T	C	C	C	C	C	C	C	T	T	C	T	T	C	C
AX-158544605	1A	493	G	G	G	N	N	G	G	G	G	N	G	A	G	A	A	N	G	G	G	G	A	A	A	A	A	A	A	A	A	A	G	A	A	G	G	G	G	G	G	G	A	A	G	A	A	G	G
AX-108753174	1A	494	T	T	T	T	T	T	T	T	T	T	T	C	T	C	C	T	T	T	T	T	C	T	N	T	C	C	C	C	C	C	T	C	C	T	T	T	T	T	T	T	C	C	T	C	C	T	T
AX-109834411	1A	494	T	T	T	T	T	C	T	T	T	T	C	T	T	T	T	C	C	T	C	C	T	T	T	T	T	T	T	T	T	T	T	T	T	T	C	C	T	T	T	T	T	T	C	T	T	C	C
AX-158605760	1A	494	C	C	C	C	C	T	C	C	C	C	T	T	C	T	T	T	T	C	T	T	T	C	C	C	T	T	T	T	T	T	C	T	T	C	T	T	C	C	C	C	T	T	T	T	T	T	T
BS00032112_51	1A	494	T	T	T	T	T	T	T	T	T	T	T	C	T	N	C	T	T	T	T	T	C	T	T	T	C	C	N	C	C	C	T	C	C	T	T	T	T	T	T	T	N	C	T	C	C	T	T
IACX5821	1A	494	G	G	G	G	G	A	G	G	G	G	A	G	G	G	G	G	G	G	A	G	G	G	G	G	G	G	G	G	G	G	G	G	G	G	G	G	G	G	G	G	G	A	G	G	G	G	G
RAC875_c8888_802	1A	494	G	G	G	N	T	T	G	G	G	G	G	G	G	G	T	T	T	G	G	G	T	T	N	T	T	T	T	T	T	T	G	T	T	G	T	T	G	G	G	G	T	T	T	T	T	T	T
AX-158537471	1A	496	C	C	C	C	C	T	C	C	C	C	C	T	C	C	C	C	C	C	C	C	T	C	C	C	T	T	T	T	T	C	C	T	C	C	C	C	C	C	C	C	C	C	C	T	T	C	T
AX-94504536	1A	496	A	A	A	A	A	C	A	A	A	A	A	C	A	A	A	A	A	A	A	A	C	A	A	A	C	C	C	C	C	A	A	C	A	A	A	A	A	A	A	A	A	A	A	C	C	A	C
IACX3047	1A	496	A	A	A	A	A	G	A	A	A	A	A	G	A	A	A	A	A	A	A	A	G	A	A	A	G	G	G	G	G	A	A	G	A	A	A	A	A	A	A	A	A	A	A	G	G	A	G
IAAV5535	1A	496	A	A	A	A	A	C	A	A	A	A	A	C	A	A	A	A	A	A	A	A	C	A	A	A	C	C	C	C	C	A	A	C	A	A	A	A	A	A	A	A	A	A	A	C	C	A	C
RAC875_c102223_220	1A	496	T	T	T	N	T	T	T	T	T	T	C	C	T	C	T	C	T	T	C	T	C	C	C	C	C	C	C	C	C	C	T	C	C	T	C	T	T	T	T	T	C	T	C	C	C	C	C
AX-109401732	1A	497	G	G	G	G	G	A	G	G	G	G	G	A	G	A	G	G	G	G	G	G	A	G	G	G	A	A	A	A	A	G	G	A	A	G	G	G	G	G	G	G	G	G	G	A	A	G	A
AX-111709931	1A	497	C	C	C	C	C	T	C	C	C	C	C	T	C	T	C	C	C	C	C	C	T	C	C	C	C	T	C	C	C	C	C	T	T	C	C	C	C	C	C	C	C	C	C	T	C	C	T
AX-108754470	1A	498	C	C	C	N	C	C	C	C	C	C	C	A	C	C	A	C	C	C	C	C	A	A	N	A	A	A	A	A	A	C	C	A	A	C	A	A	C	C	C	C	C	C	A	C	A	A	C
AX-108851331	1A	498	T	T	T	T	T	T	T	T	T	T	T	C	T	T	C	T	T	T	T	T	C	T	N	T	T	C	T	T	T	T	T	C	T	T	C	C	T	T	T	T	T	T	C	T	T	C	T
AX-109405334	1A	498	T	T	T	T	T	C	T	T	T	T	C	T	T	C	T	C	C	T	C	C	T	T	T	T	T	T	T	T	T	T	T	T	T	T	T	T	T	T	T	T	C	T	T	C	T	T	C
AX-111506455	1A	498	T	T	T	T	T	T	T	T	T	T	T	G	T	T	G	T	T	T	T	T	G	G	G	G	G	G	G	G	G	T	T	G	G	T	G	G	T	T	T	T	T	T	G	T	G	G	T
AX-158536689	1A	498	A	A	A	A	A	A	A	A	A	A	A	G	A	A	G	A	A	A	A	A	G	G	G	G	A	G	A	A	A	A	A	G	A	A	G	G	A	A	A	A	A	A	G	A	A	G	A
AX-158556605	1A	498	T	T	T	T	T	T	T	T	T	T	T	T	T	C	T	C	T	T	T	T	T	T	T	T	T	T	T	T	T	T	T	T	T	T	T	T	T	T	T	T	C	T	T	T	T	T	T
AX-158569077	1A	498	T	T	T	T	T	T	T	T	T	T	T	C	T	T	C	T	T	T	T	T	C	C	C	C	C	C	C	C	C	T	T	C	C	T	C	C	T	T	T	T	T	T	C	T	C	C	T
AX-86174938	1A	498	A	A	A	A	A	A	A	A	A	A	A	G	A	A	G	A	A	A	A	A	G	G	G	G	A	G	A	A	A	A	A	G	A	A	G	G	A	A	A	A	A	A	G	A	A	G	A
AX-94462123	1A	498	C	C	C	C	C	C	C	C	C	C	C	T	C	C	T	C	C	C	C	C	T	T	T	T	T	T	T	T	T	C	C	T	T	C	T	T	C	C	C	C	C	C	T	C	T	T	C
BS00089894_51	1A	498	T	T	T	T	T	T	T	T	T	T	T	C	T	C	C	C	T	T	T	T	C	C	C	C	C	C	C	C	C	T	T	C	C	T	C	C	T	T	T	T	C	T	C	T	C	C	T
CAP12_c1906_217	1A	498	C	C	C	N	N	C	C	C	C	N	C	T	C	C	T	C	C	C	C	C	T	C	C	C	C	T	C	C	C	C	C	T	C	C	T	T	C	C	C	C	C	C	T	C	C	T	C
Excalibur_c40993_1129	1A	498	T	T	T	T	T	C	T	T	T	T	T	T	T	T	T	T	C	T	T	T	C	T	C	C	T	C	T	T	T	T	T	C	T	T	N	C	T	T	T	T	T	C	T	C	T	T	T
Ra_c105707_788	1A	498	C	C	C	C	C	C	C	C	C	C	C	T	C	T	T	T	C	C	C	C	T	T	T	T	T	T	T	T	T	C	C	T	T	C	T	T	C	C	C	C	T	C	T	C	T	T	C
wsnp_BF485168B_Ta_2_1	1A	498	G	G	G	G	G	G	G	G	G	G	G	G	G	G	G	G	G	G	G	G	A	G	A	A	G	A	G	G	G	G	G	A	G	G	G	A	G	G	G	G	G	G	G	A	G	G	G
wsnp_Ex_c55986_58282517	1A	498	C	C	C	C	C	T	C	C	C	C	T	T	C	T	T	T	T	C	T	T	T	T	T	T	T	T	T	T	T	C	C	T	T	C	T	T	C	C	C	C	T	C	T	T	T	T	T
wsnp_Ex_rep_c109742_92411838	1A	498	A	A	A	A	A	A	A	A	A	A	A	C	A	A	C	A	A	A	A	A	C	C	C	C	C	C	C	C	C	A	A	C	C	A	C	C	A	A	A	A	A	A	C	A	C	C	A
wsnp_Ku_c21316_31053745	1A	498	C	C	C	N	C	C	C	C	C	C	C	T	C	C	T	C	C	C	C	C	T	T	T	T	C	T	C	C	C	C	C	T	C	C	T	T	C	C	C	C	C	C	T	C	C	T	C
AX-110003783	1A	499	G	G	G	G	G	G	G	G	G	G	G	A	G	G	A	G	G	G	G	G	A	G	G	G	G	A	G	G	G	G	G	A	G	G	A	A	G	G	G	G	G	G	A	G	G	A	G
AX-158536815	1A	499	A	A	A	A	A	A	A	A	A	A	A	A	A	A	A	A	A	A	A	A	A	C	C	C	A	A	A	A	A	A	A	A	A	A	A	A	A	A	A	A	C	A	A	A	A	A	A
AX-94665744	1A	499	C	C	C	C	T	C	C	C	C	N	C	C	C	C	C	C	C	C	C	C	C	C	T	T	C	C	C	C	C	C	C	C	T	C	T	C	C	C	C	C	C	C	T	T	T	T	C
Kukri_c30322_414	1A	499	C	C	C	C	C	C	C	C	C	C	C	T	C	C	T	C	C	C	C	C	T	C	C	C	C	T	C	C	C	C	C	T	C	C	T	T	C	C	C	C	C	C	T	C	C	T	C
RAC875_rep_c112044_340	1A	499	T	T	T	T	T	T	T	T	T	T	T	C	T	T	C	T	T	T	T	T	C	T	T	T	T	C	T	T	T	T	T	C	T	T	C	C	T	T	T	T	T	T	C	T	T	C	T
AX-108883214	1A	500	C	C	C	C	C	C	C	C	C	N	T	C	T	T	T	C	T	C	T	T	C	T	T	T	T	C	T	T	T	C	C	C	T	C	C	C	C	C	C	C	T	T	C	C	T	C	C
AX-95235178	1A	500	T	T	T	T	T	T	T	T	T	T	G	T	G	G	T	T	G	T	G	G	T	G	G	G	G	T	G	G	G	T	T	T	G	T	T	T	T	T	T	T	G	T	T	T	G	T	T
Excalibur_c30955_479	1A	500	C	C	T	T	T	C	C	C	C	C	T	C	C	C	C	C	T	C	T	C	C	T	T	T	C	C	C	C	C	C	C	C	T	C	N	C	C	C	C	C	C	C	T	T	T	T	C
IACX5921	1A	500	A	A	A	A	N	C	A	A	A	A	A	A	C	A	A	A	C	C	A	A	A	A	C	C	A	A	A	A	A	A	A	A	A	A	A	A	A	A	A	A	A	A	A	C	A	A	A
RAC875_c32077_284	1A	500	T	T	T	T	C	C	T	T	T	T	T	T	C	T	T	T	C	C	T	T	T	T	C	C	T	T	T	T	T	T	T	T	T	T	N	T	T	T	T	T	T	T	T	C	T	T	T
TA003955-1138	1A	500	G	G	N	N	G	G	G	G	G	N	G	A	G	N	A	G	G	G	G	G	A	G	G	G	G	A	G	G	G	G	G	A	G	G	G	G	G	G	G	G	G	G	G	G	G	G	G
AX-110924523	1A	501	G	G	G	G	G	A	G	G	G	G	G	A	G	G	G	A	G	G	G	G	A	G	G	G	G	A	G	G	G	G	G	A	G	G	A	A	G	G	G	G	G	G	A	G	G	A	G
AX-111135532	1A	501	G	G	G	G	G	A	G	G	G	G	G	A	G	G	G	A	G	G	G	G	A	G	G	G	G	A	G	G	G	A	G	A	G	G	A	A	G	G	G	G	G	G	A	G	G	A	G
AX-158537445	1A	501	T	T	T	T	T	T	T	T	T	T	C	T	C	C	T	T	C	T	C	C	T	C	C	C	C	T	C	C	C	T	T	T	C	T	T	T	T	T	T	C	C	C	T	C	C	T	C
AX-158537475	1A	501	G	G	G	G	G	G	G	G	G	G	A	G	A	A	G	G	A	G	A	A	G	A	A	A	A	G	A	A	A	G	G	G	A	G	G	G	G	G	G	G	A	A	G	G	A	G	G
AX-89453705	1A	501	A	A	A	A	A	A	A	A	A	A	G	A	G	G	A	A	G	A	G	G	A	G	G	G	G	A	G	G	G	A	A	A	G	A	A	A	A	A	A	A	G	G	A	A	G	A	A
IACX5960	1A	501	C	C	C	C	C	C	C	C	C	C	T	C	T	T	C	C	T	C	T	T	C	T	T	T	T	C	T	T	T	C	C	C	T	C	C	C	C	C	C	C	T	T	C	C	T	C	C
Kukri_rep_c117029_125	1A	501	C	C	C	C	C	C	C	C	C	C	T	C	T	T	C	C	T	C	T	T	C	T	T	T	T	C	T	T	T	C	C	C	T	C	C	C	C	C	C	T	T	T	C	T	T	C	T
wsnp_BE445113A_Ta_2_1	1A	501	C	C	C	C	C	C	C	C	C	C	T	C	T	T	C	C	T	C	T	T	C	T	T	T	T	C	T	T	T	C	C	C	T	C	C	C	C	C	C	C	T	T	C	C	T	C	C
wsnp_BE445113A_Ta_2_2	1A	501	G	G	G	N	N	G	G	G	G	N	A	G	A	A	N	G	A	G	A	A	G	A	A	A	A	G	A	A	A	G	G	G	A	G	N	G	G	G	G	G	A	A	G	G	A	G	G
wsnp_Ra_c3270_6136601	1A	501	A	A	A	A	A	A	A	A	A	A	G	A	G	G	A	A	G	A	G	G	A	G	G	G	G	A	G	G	G	A	A	A	G	A	A	A	A	A	A	G	G	G	A	G	G	A	G
AX-158537446	1A	503	G	G	G	G	G	G	G	G	G	G	G	G	G	G	G	G	G	G	G	G	G	A	A	A	G	G	G	G	G	G	G	G	G	G	G	G	G	G	G	A	A	G	G	A	G	G	A
AX-95188181	1A	503	C	C	C	C	C	G	C	C	C	C	C	G	C	C	C	G	C	C	C	C	G	G	N	G	C	G	C	C	C	G	C	G	C	C	G	G	C	C	C	G	G	C	G	G	C	G	G
Ku_c67089_214	1A	503	A	A	A	A	A	G	A	A	A	A	G	G	G	G	A	G	G	A	G	G	G	G	G	G	G	G	G	G	G	G	A	G	N	A	G	G	A	A	A	G	G	G	G	G	G	G	G
RFL_Contig22_387	1A	503	T	T	T	T	T	T	T	T	T	T	T	T	T	T	T	T	T	T	T	T	T	G	G	G	T	T	T	T	T	T	T	T	T	T	T	T	T	T	T	G	G	T	T	G	T	T	G
RFL_Contig22_617	1A	503	G	G	G	G	G	G	G	G	G	G	G	G	N	A	G	G	G	G	G	G	G	N	A	A	A	G	A	A	A	G	G	G	G	N	G	G	G	G	G	N	A	A	G	N	G	G	N
wsnp_BG314157A_Ta_2_1	1A	503	T	T	T	T	T	T	T	T	T	T	T	T	C	C	T	T	T	T	T	T	T	T	T	T	C	T	C	C	C	T	T	T	T	C	T	T	T	T	T	T	T	C	T	T	T	T	T
wsnp_Ku_c15214_23756800	1A	503	T	T	T	T	T	C	T	T	T	T	T	T	T	T	T	C	T	T	T	T	T	C	C	C	T	T	T	T	T	C	T	T	T	T	T	T	T	T	T	C	C	T	T	C	T	T	C
AX-158560436	1A	504	C	C	C	C	C	T	C	C	C	C	C	C	C	C	C	T	C	C	C	C	C	C	C	C	C	C	C	C	C	T	C	C	C	C	C	C	C	C	C	C	C	C	C	C	C	C	C
AX-94631158	1A	504	C	C	C	C	C	T	C	C	C	C	C	C	C	C	C	T	C	C	C	C	C	C	C	C	C	C	C	C	C	T	C	C	C	C	C	C	C	C	C	C	C	C	C	C	C	C	C
AX-94644377	1A	504	G	G	G	N	N	G	G	G	G	N	G	G	T	T	N	G	G	G	G	G	G	T	T	T	T	G	T	T	T	G	G	G	G	T	G	G	G	G	G	T	T	T	G	T	G	G	T
AX-95088854	1A	504	C	C	C	C	C	T	C	C	C	C	C	T	N	T	C	T	C	C	C	C	T	C	C	C	T	T	T	T	T	C	C	T	C	T	C	C	C	C	C	C	C	T	C	C	C	C	C
BS00021728_51	1A	504	C	C	C	C	C	T	C	C	C	C	C	C	T	T	C	T	C	C	C	C	C	T	T	T	T	C	T	T	T	C	C	C	C	T	C	C	C	C	C	T	T	T	C	T	C	C	T
Kukri_c58155_786	1A	504	A	A	A	A	A	A	A	A	A	A	G	A	A	A	A	A	G	A	G	G	A	A	A	A	A	A	A	A	A	G	A	A	G	A	A	G	A	A	A	A	A	A	G	A	G	G	A
RAC875_c29540_1109	1A	504	G	G	N	N	N	G	G	G	G	N	N	A	A	A	N	N	G	G	G	G	A	G	G	G	A	A	A	A	A	G	G	A	G	A	A	A	G	G	G	G	G	A	A	G	G	A	G
RAC875_c29540_413	1A	504	G	G	G	G	G	G	G	G	G	G	G	T	G	G	G	G	G	G	G	G	T	G	G	G	G	T	G	G	G	G	G	T	G	G	T	T	G	G	G	G	G	G	T	G	G	T	G
wsnp_Ra_c33025_41968284	1A	504	T	T	T	T	T	G	T	T	T	T	T	G	G	G	T	G	T	T	T	T	G	T	T	T	G	G	G	G	G	G	T	G	T	G	G	G	T	T	T	T	T	G	G	T	T	G	T
AX-109420401	1A	505	T	T	T	T	T	C	T	T	T	T	C	C	C	C	T	C	C	T	C	C	C	C	C	C	C	C	C	C	C	C	T	C	C	C	T	C	T	T	T	T	T	C	C	T	C	C	T
AX-89341466	1A	505	C	C	C	C	C	T	C	C	C	C	C	C	T	T	C	T	C	C	C	C	C	C	C	C	T	C	T	T	T	C	C	C	C	T	C	T	C	C	C	C	C	T	T	C	C	T	C
RAC875_c37545_289	1A	505	G	G	G	G	G	A	G	G	G	G	G	G	A	A	G	A	G	G	G	G	G	G	G	G	A	G	A	A	A	G	G	G	G	A	G	A	G	G	G	G	G	A	A	G	G	A	G
RAC875_c95548_156	1A	505	T	C	T	T	T	T	T	T	T	T	T	C	T	C	C	C	T	T	T	T	C	T	C	C	C	C	C	C	C	C	T	C	C	T	C	T	T	T	T	T	T	T	C	C	C	C	C
AX-95122579	1A	506	C	C	C	C	C	C	C	C	C	C	C	C	C	C	G	G	C	C	C	C	G	C	C	C	G	G	G	G	G	G	C	G	G	C	G	C	C	C	C	C	C	C	G	C	G	G	G
BS00064638_51	1A	506	A	N	A	A	A	G	A	A	A	A	G	A	G	G	A	G	G	A	G	G	A	G	G	G	G	A	G	G	G	G	A	A	G	G	A	G	A	A	A	A	A	G	G	A	G	G	A
Kukri_c29039_315	1A	506	T	T	T	T	T	C	T	T	T	T	T	T	C	C	T	C	T	T	T	T	T	T	T	T	C	T	C	C	C	T	T	T	T	C	T	C	T	T	T	T	T	C	C	T	T	C	T
Ra_c21676_178	1A	506	A	A	G	G	G	G	A	A	G	A	G	A	A	G	A	G	G	A	G	A	G	A	G	G	G	G	G	G	G	G	A	A	A	A	A	G	A	A	A	A	G	G	A	A	A	A	A
RAC875_c4135_1028	1A	506	C	C	T	T	T	T	C	C	T	C	T	C	C	T	C	T	T	C	T	C	T	C	T	T	T	T	T	T	T	T	C	C	C	C	C	T	C	C	C	C	T	T	C	C	C	C	C
AX-109358058	1A	507	A	A	A	A	A	G	A	A	A	A	G	A	A	A	G	G	G	A	G	G	A	G	G	G	A	A	A	A	A	G	A	A	G	A	G	A	A	A	A	A	G	A	A	A	G	A	A
AX-111026726	1A	507	A	A	A	A	A	G	A	A	A	A	A	A	A	A	A	G	A	A	A	A	A	G	G	G	A	A	A	A	A	G	A	A	A	A	G	A	A	A	A	A	A	A	A	A	A	A	A
AX-158569260	1A	507	C	C	C	C	C	C	C	C	C	C	T	C	C	C	T	C	T	C	T	T	C	C	C	C	C	C	C	C	C	C	C	C	T	C	C	C	C	C	C	C	T	C	C	C	T	C	C
AX-158569338	1A	507	T	T	T	T	T	G	T	T	T	T	T	T	T	T	T	G	T	T	T	T	T	G	G	G	T	T	T	T	T	G	T	T	T	T	G	T	T	T	T	T	T	T	T	T	T	T	T
Excalibur_c23155_327	1A	507	T	T	C	C	C	C	T	T	C	T	C	T	T	C	T	C	C	T	C	T	C	T	C	C	C	C	C	C	C	C	T	T	T	T	T	C	T	T	T	T	C	C	T	T	T	T	T
wsnp_BM140362A_Ta_2_2	1A	507	T	T	T	T	T	T	T	T	T	T	C	T	T	T	C	T	C	T	C	C	T	T	T	T	T	T	T	T	T	T	T	T	C	T	T	T	T	T	T	T	C	T	T	T	C	T	T
wsnp_Ku_c10292_17066821	1A	507	T	T	T	T	T	C	T	T	T	T	T	T	T	T	T	C	T	T	T	T	T	C	C	C	T	T	T	T	T	C	T	T	T	T	C	T	T	T	T	T	T	T	T	T	T	T	T
wsnp_Ku_c1642_3232242	1A	507	T	T	N	T	T	C	T	T	T	T	T	T	T	T	T	C	T	T	T	T	T	C	C	C	T	T	T	T	T	C	T	T	T	T	C	T	T	T	T	T	T	T	T	T	T	T	T
TA003063-0097	1A	508	T	T	T	T	T	C	T	T	T	T	C	T	T	T	C	C	C	T	C	C	T	C	C	C	T	T	T	T	T	C	T	T	C	T	C	C	T	T	T	C	C	T	C	C	C	T	C
AX-108829158	1A	509	A	A	A	A	A	A	A	A	A	A	G	A	A	A	A	A	G	A	G	G	A	A	A	A	A	A	A	A	A	G	A	A	G	A	A	A	A	A	A	G	G	A	A	G	G	A	G
AX-109320272	1A	509	G	G	G	G	G	A	G	G	G	G	G	A	G	G	A	A	G	G	G	G	G	A	A	A	G	G	G	G	G	G	G	G	G	G	A	A	G	G	G	G	G	G	A	G	G	G	G
AX-109891947	1A	509	T	T	T	T	T	T	T	T	T	T	C	T	T	T	T	T	C	T	C	C	C	T	T	T	T	C	T	T	T	C	T	C	C	T	T	T	T	T	T	C	C	T	T	C	C	T	C
AX-158537444	1A	509	G	G	G	G	G	T	G	G	G	G	T	T	G	G	G	T	T	G	T	T	G	T	T	T	G	G	G	G	G	T	G	G	T	G	T	G	G	G	G	T	T	G	G	T	T	G	T
AX-94519549	1A	509	A	A	A	A	A	C	A	A	A	A	C	C	A	A	C	C	C	A	C	C	A	C	C	C	A	A	A	A	A	C	A	A	C	A	C	C	A	A	A	C	C	A	C	C	C	A	C
AX-94527824	1A	509	G	G	G	G	G	G	G	G	G	G	C	G	G	G	G	G	C	G	C	C	G	G	G	G	G	G	G	G	G	C	G	G	C	G	G	G	G	G	G	C	C	G	G	C	C	G	C
AX-95194961	1A	509	C	C	C	C	C	T	C	C	C	C	C	T	C	C	C	T	C	C	C	C	C	T	T	T	C	C	C	C	C	C	C	C	C	C	T	C	C	C	C	C	C	C	C	C	C	C	C
CAP8_rep_c7343_88	1A	509	T	T	T	T	T	C	T	T	T	T	T	T	T	T	T	T	T	T	T	T	T	T	T	T	T	T	T	T	T	T	T	T	T	T	T	C	T	T	T	T	C	T	T	T	T	T	T
Kukri_c6051_640	1A	509	C	C	C	C	C	C	C	C	C	C	C	C	C	C	C	C	C	C	C	C	C	T	C	C	C	C	C	C	C	C	C	T	T	C	T	C	C	C	C	C	C	C	T	T	T	T	T
RAC875_c16391_426	1A	509	A	A	G	G	A	A	G	G	G	G	G	A	G	A	A	G	G	G	G	G	A	G	G	G	A	A	A	A	A	A	G	A	A	A	N	A	G	G	G	G	A	G	A	G	A	A	A
TG0045	1A	509	A	A	A	A	A	A	A	A	A	A	G	A	A	A	A	A	G	A	G	G	A	A	N	A	A	A	A	A	A	G	A	A	N	A	A	A	A	A	A	G	G	A	A	G	G	A	G
wsnp_CAP12_c1960_972031	1A	509	G	G	G	G	G	A	G	G	G	N	A	A	G	G	G	A	A	G	A	A	G	A	A	A	G	G	G	G	G	A	G	G	A	G	A	G	G	G	G	A	A	G	G	A	A	G	A
AX-111499300	1A	510	T	T	T	T	T	T	T	T	T	T	C	T	T	T	T	T	C	T	C	C	T	T	T	T	T	T	T	T	T	C	T	T	C	T	T	T	T	T	T	C	C	T	T	C	C	T	C
AX-109279209	1A	511	C	C	C	C	C	C	C	C	C	C	A	C	C	C	A	C	A	C	A	A	C	C	C	C	C	C	C	C	C	A	C	C	A	C	A	C	C	C	C	A	C	C	C	A	A	C	A
AX-110364500	1A	511	T	T	T	T	T	T	T	T	T	T	C	T	T	T	T	T	C	T	C	C	T	T	T	T	T	T	T	T	T	C	T	T	C	T	C	T	T	T	T	C	T	T	T	C	C	T	C
AX-110375940	1A	511	C	C	C	C	C	C	C	C	C	C	T	C	C	C	C	C	T	C	T	T	C	C	C	C	C	C	C	C	C	T	C	C	T	C	T	C	C	C	C	T	C	C	C	T	T	C	T
AX-94618537	1A	511	C	C	C	C	C	C	C	C	C	C	G	C	C	C	C	C	G	C	G	G	C	C	C	C	C	C	C	C	C	G	C	C	G	C	G	C	C	C	C	G	C	C	C	G	G	C	G
BS00077432_51	1A	511	T	T	T	T	T	T	T	T	T	T	C	T	T	T	T	T	C	T	C	C	T	T	N	T	T	T	T	T	T	T	T	T	C	T	C	T	T	T	T	T	T	T	T	T	C	T	T
GENE-0511_161	1A	511	A	A	A	A	A	A	A	A	A	A	A	A	A	A	A	A	A	A	A	A	A	G	A	A	A	A	A	A	A	A	A	G	G	A	G	A	A	A	A	A	A	A	G	G	G	G	G
BS00089563_51	1A	512	A	C	C	A	A	C	A	A	A	A	A	C	C	C	A	A	C	C	A	A	A	A	A	A	A	A	A	A	A	A	A	A	A	A	N	C	A	A	A	A	C	C	A	A	A	A	A
CAP11_c3464_68	1A	512	T	T	T	T	T	T	T	T	T	T	T	T	T	T	T	T	T	T	T	T	T	C	T	T	T	T	T	T	T	T	T	C	C	T	C	T	T	T	T	T	T	T	C	C	C	C	C
AX-108748722	1A	513	G	G	G	G	G	A	G	G	G	G	A	A	G	G	G	A	A	G	A	A	A	A	A	A	G	A	G	G	G	G	G	A	A	G	G	A	G	G	G	G	A	G	G	G	A	A	G
AX-108902594	1A	513	T	T	T	T	T	C	T	T	T	T	C	C	T	T	T	C	C	T	C	C	C	C	C	C	T	C	T	T	T	T	T	C	C	T	T	C	T	T	T	T	C	T	C	T	C	C	T
AX-158555342	1A	513	N	T	T	T	T	C	N	T	N	T	C	C	T	N	T	C	C	T	C	C	C	C	C	C	T	C	T	T	T	T	N	C	C	T	T	C	T	T	T	T	C	T	T	T	C	C	T
wsnp_Ex_c32590_41222878	1A	513	T	T	T	T	T	C	T	T	T	T	C	C	T	T	T	C	C	T	C	C	C	C	C	C	T	C	T	T	T	T	T	C	C	T	T	C	T	T	T	T	C	T	C	T	C	C	T
AX-109309948	1A	514	G	G	G	G	T	T	G	G	G	G	T	T	G	G	T	T	T	G	T	T	G	T	T	T	G	G	G	G	G	T	G	G	T	G	G	G	G	G	G	T	G	G	T	T	T	G	T
AX-158536690	1A	514	A	A	A	A	A	G	A	A	A	A	G	G	A	A	A	G	G	A	G	G	G	N	G	G	A	G	A	A	A	A	A	G	G	A	A	G	A	A	A	A	G	A	A	A	G	G	A
AX-89413000	1A	514	C	C	C	C	T	T	C	C	C	C	T	T	C	C	T	T	T	C	T	T	T	T	T	T	C	T	C	C	C	T	C	T	T	C	C	T	C	C	C	T	T	C	T	T	T	T	T
Jagger_c5280_407	1A	514	T	T	T	T	C	C	T	T	T	T	C	C	T	T	C	C	C	T	C	C	T	C	C	C	T	T	T	T	T	C	T	T	C	T	T	T	T	T	T	C	T	T	C	C	C	T	C
Ku_c10813_1122	1A	514	T	T	T	T	N	C	T	T	T	T	C	C	T	T	N	C	C	T	C	C	T	C	C	C	T	T	T	T	T	C	T	T	C	T	T	T	T	T	T	C	T	T	C	C	C	T	C
Ku_c1313_1673	1A	514	T	T	T	T	T	C	T	T	T	T	C	C	T	T	C	C	C	T	C	C	T	C	C	C	T	T	T	T	T	T	T	T	C	T	C	T	T	T	T	C	T	T	C	C	C	T	C
Kukri_c1313_1158	1A	514	A	A	A	A	A	C	A	A	A	A	C	C	A	A	C	A	C	A	C	C	A	C	C	C	A	A	A	A	A	A	A	A	C	A	A	A	A	A	A	C	A	A	C	C	C	A	C
Kukri_c54678_88	1A	514	C	C	C	C	C	T	C	C	C	C	T	T	C	C	C	T	T	C	T	T	T	T	T	T	C	T	C	C	C	C	C	T	T	C	C	T	C	C	C	C	T	C	C	C	T	T	C
Ra_c64515_242	1A	514	C	C	C	C	A	A	C	C	C	C	A	A	C	C	A	A	A	C	A	A	C	A	A	A	C	C	C	C	C	A	C	C	A	C	C	C	C	C	C	A	C	C	A	A	A	C	A
wsnp_Ex_c1997_3755945	1A	514	C	C	C	C	C	C	C	C	C	C	C	C	A	A	C	C	C	C	C	C	A	C	C	C	A	A	A	A	A	C	C	A	C	C	A	A	C	C	C	C	A	A	C	C	C	A	C
wsnp_Ex_c1997_3757415	1A	514	A	A	A	A	A	A	A	A	A	A	A	A	G	G	A	A	A	A	A	A	A	A	N	A	G	A	G	G	G	A	A	A	A	A	G	A	A	A	A	A	A	G	A	A	A	A	A
wsnp_Ex_c1997_3757721	1A	514	C	C	C	C	T	T	C	C	C	C	T	T	C	C	T	T	T	C	T	T	C	T	T	T	C	C	C	C	C	T	C	C	T	C	C	C	C	C	C	T	C	C	T	T	T	C	T
wsnp_JD_c6544_7697578	1A	514	G	G	G	G	A	A	G	G	G	G	A	A	G	G	A	A	A	G	A	A	G	A	A	A	G	G	G	G	G	A	G	G	A	G	G	G	G	G	G	A	G	G	A	A	A	G	A
Kukri_c49170_655	1A	515	G	G	G	G	G	G	G	G	G	G	G	G	G	G	G	G	G	G	G	G	A	G	G	G	G	A	G	G	G	G	G	A	G	G	G	A	G	G	G	G	A	G	G	G	G	A	G
RAC875_c55891_712	1A	515	T	C	C	T	T	C	T	T	T	T	T	T	C	T	T	T	C	C	T	T	T	T	T	T	T	T	T	C	C	C	T	T	T	T	N	T	T	T	T	T	T	C	T	T	T	C	C
AX-110480323	1A	516	C	C	C	C	A	A	C	C	C	C	C	A	C	C	A	C	C	C	C	C	C	C	C	C	C	C	C	C	C	C	C	C	C	C	C	C	C	C	C	A	C	C	A	A	C	C	A
AX-158539839	1A	516	T	T	T	T	C	C	T	T	T	T	T	C	C	C	C	C	T	T	T	T	C	C	C	C	C	C	C	C	C	C	T	C	C	T	T	C	T	T	T	C	C	C	C	C	C	C	C
AX-158560524	1A	516	G	G	G	G	G	G	G	G	G	G	G	G	T	T	G	T	G	G	G	G	G	T	T	T	T	G	T	T	T	T	G	G	T	G	G	G	G	G	G	G	G	T	G	G	T	G	G
AX-95159805	1A	516	A	A	A	A	G	G	A	A	A	A	A	G	A	A	G	A	A	A	A	A	A	A	A	A	A	A	A	A	A	A	A	A	A	A	A	A	A	A	A	G	A	A	G	G	A	A	G
BS00022158_51	1A	516	C	C	C	C	C	C	C	C	C	C	C	C	T	T	T	T	C	C	C	C	T	T	T	T	T	T	T	T	T	T	C	T	T	C	C	T	C	C	C	T	T	T	T	T	T	T	T
RAC875_c80876_67	1A	516	T	T	T	T	T	T	T	T	T	T	T	T	T	T	T	T	T	T	T	T	G	T	T	T	T	G	T	T	T	T	T	G	T	T	T	G	T	T	T	T	G	T	T	T	T	G	T
wsnp_Ku_c23012_32893918	1A	516	A	A	A	A	A	A	A	A	A	A	A	A	G	G	A	G	A	A	A	A	A	G	G	G	G	A	G	G	G	G	A	A	G	A	A	A	A	A	A	A	A	G	A	A	G	A	A
AX-109851721	1A	517	T	T	T	T	G	G	T	T	T	T	G	G	T	T	T	T	G	T	G	G	T	T	T	T	T	T	T	T	T	T	T	T	T	T	G	T	T	T	T	G	T	T	G	G	T	T	G
AX-110360729	1A	517	G	G	G	G	A	A	G	G	G	G	A	A	G	G	G	G	A	G	A	A	G	G	G	G	G	G	G	G	G	G	G	G	G	G	A	G	G	G	G	A	G	G	A	A	G	G	A
AX-158536790	1A	517	C	C	C	C	T	T	C	C	C	C	C	T	C	C	C	C	C	C	C	C	C	C	C	C	C	C	C	C	C	C	C	C	C	C	C	C	C	C	C	C	C	C	C	C	C	C	C
AX-158560553	1A	517	T	T	T	T	C	C	T	T	T	T	C	C	T	T	C	T	C	T	T	C	C	T	T	T	T	C	T	T	T	C	T	C	T	T	C	T	T	T	T	C	T	T	C	C	T	T	C
AX-94668573	1A	517	T	T	T	T	T	T	T	T	T	T	T	T	T	T	T	C	T	T	T	T	T	C	C	C	T	T	T	T	T	T	T	T	C	T	T	T	T	T	T	T	T	T	T	T	C	T	T
AX-94950884	1A	517	G	G	G	G	G	A	G	G	G	G	G	G	G	G	G	G	G	G	G	G	G	G	G	G	G	G	G	G	G	G	G	G	G	G	G	G	G	G	G	G	G	G	G	G	G	G	G
AX-95239187	1A	517	G	G	G	G	A	A	G	G	G	G	G	A	G	G	G	A	G	G	G	G	G	A	A	A	G	G	G	G	G	A	G	G	A	G	G	G	G	G	G	A	G	G	A	A	A	G	A
AX-95630766	1A	517	C	C	C	C	T	T	C	C	C	C	T	T	C	C	C	C	T	C	C	T	T	C	C	C	C	T	C	C	C	C	C	T	C	C	T	C	C	C	C	T	C	C	T	T	C	C	T
BS00022788_51	1A	517	A	A	A	A	C	C	A	A	A	A	C	C	A	A	A	A	C	A	C	C	A	A	A	A	A	A	A	A	A	A	A	A	A	A	C	A	A	A	A	C	A	A	C	C	A	A	C
Excalibur_c10496_651	1A	517	C	C	A	C	C	A	C	C	C	C	C	C	C	C	A	A	C	C	C	C	A	C	C	C	A	A	A	A	A	A	C	A	C	C	C	C	C	C	C	C	A	C	C	A	C	A	A
Excalibur_c1845_4911	1A	517	C	C	C	C	T	T	C	C	C	C	T	T	C	C	C	C	T	C	C	T	T	C	C	C	C	T	C	C	C	C	C	T	C	C	T	C	C	C	C	T	C	C	T	T	C	C	T
RAC875_c12993_201	1A	517	A	A	A	A	G	G	A	A	A	A	G	G	A	A	A	A	G	A	A	G	G	A	A	A	A	G	A	A	A	A	A	G	A	A	G	A	A	A	A	G	A	A	G	G	A	A	G
RAC875_c45115_509	1A	517	G	G	G	G	A	A	G	G	G	G	A	A	G	G	G	G	A	G	G	A	A	G	G	G	G	A	G	G	G	G	G	A	G	G	A	G	G	G	G	A	G	G	A	A	G	G	A
TA002402-1350	1A	517	T	T	T	T	T	T	T	T	T	T	T	T	T	T	T	C	T	T	T	T	T	C	C	C	T	T	T	T	T	C	T	T	C	T	T	T	T	T	T	T	T	T	T	T	C	T	T
IAAV2757	1A	519	G	G	G	G	G	G	G	G	G	G	G	G	G	G	T	G	G	G	G	G	T	G	G	G	T	T	T	G	T	G	G	T	G	G	G	G	G	G	G	G	T	G	G	T	G	G	G
wsnp_Ex_c9722_16062937	1A	519	G	G	G	G	A	A	G	G	G	G	G	A	A	G	G	G	G	G	G	G	G	A	A	A	G	G	G	G	G	G	G	G	G	G	G	G	G	G	G	G	G	G	G	G	G	G	G
AX-109865037	1A	520	A	A	A	A	G	G	A	A	A	A	G	G	G	G	A	A	A	A	A	G	G	G	G	G	G	G	G	G	G	G	A	G	A	A	A	G	A	A	A	A	G	G	A	A	A	G	A
AX-158569071	1A	520	A	A	A	A	G	G	A	A	A	A	G	G	G	G	A	A	G	A	A	G	G	G	G	G	G	G	G	G	G	G	A	G	A	A	A	G	G	A	A	A	G	G	G	G	A	G	G
IAAV2694	1A	520	C	C	C	C	C	C	C	C	C	C	C	C	C	C	C	C	C	C	C	C	A	A	A	A	A	A	A	A	A	C	C	A	C	C	C	A	C	C	C	C	A	C	C	C	C	A	C
Kukri_c18017_1696	1A	520	G	G	G	G	A	A	G	G	G	G	A	A	A	A	G	G	G	G	G	A	G	A	A	A	A	G	A	A	A	A	G	G	G	G	G	A	G	G	G	G	A	A	G	G	G	A	G
BobWhite_c14158_112	1A	521	C	C	C	C	A	A	C	C	C	C	A	A	C	C	A	C	C	C	C	A	C	C	C	C	C	C	C	C	C	C	C	C	C	C	A	A	C	C	C	C	C	C	C	C	C	A	C
Excalibur_c49946_169	1A	521	C	C	C	C	T	T	C	C	C	C	T	T	C	C	C	C	C	C	C	T	C	C	C	C	C	C	C	C	C	C	C	C	C	C	T	T	C	C	C	C	C	C	C	C	C	T	C
AX-109333061	1A	522	T	T	T	T	C	C	T	T	T	T	C	C	T	T	T	T	T	N	T	C	T	C	C	C	T	T	T	T	T	T	T	T	C	T	C	T	C	T	T	T	T	C	C	C	C	T	C
AX-158568558	1A	522	G	G	G	G	A	A	G	G	G	G	A	A	G	G	A	G	G	G	G	A	G	G	G	G	G	G	G	G	G	G	G	G	G	G	A	G	G	G	G	G	G	G	G	G	G	G	G
AX-158569223	1A	522	T	T	T	T	C	C	T	T	T	T	C	C	T	T	T	T	T	T	T	C	T	C	C	C	T	T	T	T	T	T	T	T	C	T	C	T	C	T	T	T	T	C	C	C	C	T	C
BS00039378_51	1A	523	C	C	C	C	T	T	C	C	C	C	T	T	C	C	C	C	C	C	C	T	C	T	T	T	C	C	C	C	C	C	C	C	T	C	T	C	T	C	C	C	C	T	T	T	T	C	T
AX-158605194	1A	527	T	T	T	T	C	C	T	T	T	T	C	C	T	T	T	T	T	T	T	C	C	T	T	T	T	C	T	T	T	T	T	C	C	T	C	T	C	T	T	T	T	T	C	C	C	T	C
CAP12_c3602_91	1A	527	A	A	A	A	G	G	A	A	A	A	G	G	A	A	A	A	A	A	A	G	A	A	A	A	A	A	A	A	A	A	A	A	G	A	G	A	G	A	A	A	A	A	G	G	G	A	G
AX-94584593	1A	528	A	A	A	A	C	C	A	A	A	A	C	C	A	A	A	A	A	A	A	C	A	A	A	A	A	A	A	A	A	A	A	A	C	A	C	A	C	A	A	A	A	A	C	C	C	A	C
wsnp_Ku_c5210_9289260	1A	528	T	T	T	T	C	C	T	T	T	T	C	C	T	T	T	T	T	T	T	C	T	C	C	C	T	T	T	T	T	T	T	T	C	T	C	T	C	T	T	T	T	C	C	C	C	T	C
wsnp_Ku_c17322_26392311	1A	529	T	T	T	T	C	C	T	T	T	T	C	C	T	T	T	T	T	T	T	C	T	C	C	C	T	T	T	T	T	T	T	T	C	T	C	T	C	T	T	T	T	C	C	C	C	T	C
BS00009808_51	1A	530	C	C	C	C	C	C	C	C	C	C	C	C	C	C	C	C	C	C	C	C	T	T	T	T	C	C	C	C	C	C	C	T	T	C	C	C	C	C	C	C	C	T	C	T	T	C	C
BS00034278_51	1A	530	T	T	T	T	T	T	T	T	T	T	T	T	T	T	T	T	T	T	T	T	G	G	G	G	T	T	T	T	T	T	T	G	G	T	T	T	T	T	T	T	T	G	T	G	G	T	T
BS00062876_51	1A	530	C	C	C	C	C	C	C	C	C	C	C	C	C	C	C	C	C	C	C	C	T	T	T	T	C	C	C	C	C	C	C	T	T	C	C	C	C	C	C	C	C	T	C	T	T	C	C
CAP7_c1891_230	1A	530	A	A	A	A	A	A	A	A	A	A	A	A	A	A	A	A	A	A	A	A	C	C	C	C	A	A	A	A	A	A	A	C	C	A	A	A	A	A	A	A	A	C	A	C	C	A	A
Excalibur_c64439_87	1A	530	G	G	G	A	G	G	G	G	G	G	A	G	G	N	G	G	A	G	A	G	G	A	G	G	G	G	G	A	G	A	G	G	G	G	G	G	G	G	G	G	G	G	G	G	G	A	G
Kukri_c20486_255	1A	530	G	G	A	A	G	A	G	G	G	G	A	G	G	G	G	G	G	G	A	G	G	A	G	G	G	G	G	A	G	A	G	G	G	G	G	G	G	G	G	G	G	G	G	G	G	A	A
Kukri_c67383_102	1A	530	T	T	T	T	T	T	T	T	T	T	T	T	T	T	T	T	T	T	T	T	C	C	C	C	T	T	T	T	T	T	T	C	C	T	T	T	T	T	T	T	T	C	T	C	C	T	T
RAC875_c8482_160	1A	530	A	A	A	A	A	A	A	A	A	A	A	A	A	A	A	A	A	A	A	A	G	G	G	G	A	A	A	A	A	A	A	G	G	A	A	A	A	A	A	A	A	G	A	G	G	A	A
wsnp_Ex_c43228_49605281	1A	530	A	A	A	A	A	A	A	A	A	A	A	A	A	A	A	A	A	A	A	A	G	G	G	G	A	A	A	A	A	A	A	G	G	A	A	A	A	A	A	A	A	G	A	G	G	A	A
wsnp_Ex_rep_c68085_66839109	1A	530	A	A	A	A	A	A	A	A	A	A	A	A	A	A	A	A	A	A	A	A	G	G	G	G	A	A	A	A	A	A	A	G	G	A	A	A	A	A	A	A	A	G	A	G	G	A	A
wsnp_Ra_c11594_18777085	1A	530	T	T	T	T	T	T	T	T	T	T	T	T	T	T	T	T	T	T	T	T	C	C	C	C	T	T	T	T	T	N	T	C	C	T	T	T	T	T	T	T	T	C	T	C	C	T	T
AX-94488258	1A	531	C	C	C	C	T	T	C	C	C	C	C	C	C	C	C	C	C	C	C	C	T	T	T	T	T	T	T	T	T	T	C	T	T	C	T	C	C	C	C	C	T	T	C	T	T	C	C
AX-109384956	1A	532	A	A	A	A	A	A	A	A	A	A	C	C	A	A	C	C	A	A	A	C	A	C	C	C	C	A	C	C	C	C	A	A	A	A	C	C	C	A	A	A	C	C	C	A	A	C	C
AX-109936176	1A	532	A	A	A	A	A	A	A	A	A	A	G	G	A	A	G	G	A	A	A	G	A	G	G	G	A	A	A	A	A	A	A	A	A	A	A	G	G	A	A	A	A	G	G	A	A	G	G
AX-89503471	1A	532	C	C	C	C	C	C	C	C	C	C	T	T	C	C	T	T	C	C	C	T	C	T	T	T	T	C	T	T	T	T	C	C	C	C	C	T	T	C	C	C	T	T	T	C	C	T	T
AX-94919955	1A	532	T	T	T	T	T	T	T	T	T	T	C	T	T	T	T	T	T	T	T	C	C	C	C	C	T	C	T	T	T	C	T	C	C	T	C	T	T	T	T	T	T	C	T	T	T	T	T
GENE-0527_92	1A	532	A	A	A	A	A	A	A	A	A	A	A	A	A	A	A	A	A	A	A	A	G	G	G	G	A	A	A	A	A	A	A	G	A	A	G	A	A	A	A	A	A	G	A	G	G	A	A
TA005251-0278	1A	532	T	T	T	T	T	T	T	T	T	T	T	T	C	T	C	T	C	C	T	T	T	T	T	T	C	C	C	C	C	C	T	C	T	T	N	T	T	T	T	T	C	T	C	T	T	C	T
wsnp_Ex_c4685_8377545	1A	532	G	G	G	G	A	A	G	G	G	G	G	G	G	G	G	G	G	G	G	G	A	G	G	G	G	A	G	G	G	G	G	A	A	G	G	G	G	G	G	G	G	G	G	G	G	G	G
wsnp_Ex_c5060_8985678	1A	532	T	T	T	T	G	G	T	T	T	T	G	G	T	T	G	G	T	T	T	G	T	G	G	G	G	T	G	G	G	G	T	T	T	T	G	G	G	T	T	T	G	G	G	T	T	G	G
AX-158556604	1A	533	T	T	T	T	T	C	T	T	T	T	C	T	T	T	C	C	T	T	T	C	C	C	C	C	C	T	C	C	C	C	T	C	C	T	T	T	T	T	T	T	C	C	T	T	T	T	T
AX-158595435	1A	533	C	C	C	C	C	C	C	C	C	C	C	A	C	C	C	A	C	C	C	C	A	C	C	C	C	C	A	C	A	A	C	A	A	C	C	C	C	C	C	C	C	C	C	C	C	C	C
AX-94440483	1A	533	A	A	A	A	A	A	A	A	A	A	A	T	A	A	T	T	A	A	A	A	T	A	A	A	A	A	T	A	T	A	A	T	T	A	A	A	A	A	A	A	A	A	A	A	A	A	A
AX-94681397	1A	533	G	G	G	G	G	G	G	G	G	G	G	C	G	N	G	C	G	G	G	G	C	G	G	G	G	C	C	G	C	C	G	C	C	G	G	G	G	G	G	G	G	G	G	G	G	G	G
AX-95151567	1A	533	G	G	G	G	G	G	G	G	G	G	G	A	G	G	G	A	G	G	G	G	A	G	G	G	G	A	A	G	A	G	G	A	A	G	G	G	G	G	G	G	G	G	G	G	G	G	G
AX-95629171	1A	533	T	T	T	T	T	G	T	T	T	T	G	G	T	T	T	G	T	T	T	G	G	T	T	T	T	G	G	T	G	G	T	G	G	T	G	T	T	T	T	T	T	T	T	T	T	T	T
BobWhite_c26122_129	1A	533	T	T	T	T	T	T	T	T	T	T	T	C	T	T	T	C	T	T	T	T	C	T	T	T	T	C	C	T	C	N	T	C	C	T	T	T	T	T	T	T	T	T	T	T	T	T	T
BS00093390_51	1A	533	C	C	C	C	T	C	C	C	C	T	T	C	C	C	C	T	C	C	T	T	T	T	C	C	C	C	C	C	C	C	C	T	T	C	T	C	C	C	C	C	C	C	T	T	T	C	C
RAC875_c32848_578	1A	533	T	T	T	T	T	T	T	T	T	T	T	T	C	T	T	T	C	C	T	T	T	T	T	T	T	T	T	C	T	C	T	T	T	T	T	T	T	T	T	T	T	T	T	T	T	C	T
wsnp_Ex_c6563_11378915	1A	533	A	A	A	A	A	C	A	A	A	A	C	C	A	A	A	C	A	A	A	C	C	A	A	A	A	C	C	A	C	C	A	C	C	A	C	A	A	A	A	A	A	A	A	A	A	A	A
wsnp_Ku_c33917_43336069	1A	533	T	T	T	T	T	T	T	T	T	T	T	C	T	T	T	C	T	T	T	T	C	T	N	T	T	T	C	T	C	N	T	C	C	T	T	T	T	T	T	T	T	T	T	T	T	T	T
AX-110515143	1A	534	A	A	A	A	G	A	A	A	A	A	A	A	A	A	A	A	A	A	A	A	A	A	A	A	A	A	A	A	A	N	G	A	A	A	A	A	A	A	A	A	A	A	A	G	G	A	A
AX-158539767	1A	534	G	G	G	G	T	G	G	G	G	G	G	G	G	G	G	G	T	G	G	G	G	T	T	T	T	G	G	T	G	G	T	G	G	G	G	T	G	G	G	G	T	T	T	T	T	T	T
AX-158539768	1A	534	T	T	T	T	C	T	T	T	T	T	T	T	T	T	T	T	C	T	T	T	T	C	C	C	C	T	T	C	T	N	C	T	T	T	T	C	T	T	T	T	C	C	C	C	C	C	C
AX-94502624	1A	534	C	C	C	C	C	C	C	C	C	C	C	C	C	C	C	C	T	C	C	C	C	C	C	C	C	C	C	T	C	C	C	C	C	C	C	T	C	C	C	C	C	C	T	C	C	T	T
AX-95218032	1A	534	G	G	G	G	A	A	A	G	G	G	A	A	G	G	A	G	G	G	G	A	A	G	G	G	G	A	A	G	A	A	G	A	A	G	A	G	G	G	G	G	G	G	G	G	G	G	G
BS00012042_51	1A	534	C	C	C	C	T	T	T	C	C	C	T	T	C	C	T	C	C	C	C	T	T	C	C	C	C	T	T	C	T	T	C	T	T	C	T	C	C	C	C	C	C	C	C	C	C	C	C
Excalibur_c1066_303	1A	534	T	T	T	T	C	T	T	T	T	T	T	T	T	T	T	T	T	T	T	T	T	T	T	T	T	T	T	T	T	C	C	T	T	T	T	T	T	T	T	T	T	T	T	C	C	T	T
Kukri_c45512_193	1A	534	C	C	C	C	T	C	C	C	C	C	C	C	C	C	C	C	T	C	C	C	C	T	T	T	T	C	C	T	C	N	T	C	C	C	C	T	C	C	C	C	T	T	T	T	T	T	T
RAC875_c15975_1208	1A	534	G	G	G	G	A	G	G	G	G	G	G	G	G	G	G	G	A	G	G	G	G	A	N	A	A	G	G	A	G	A	A	G	G	G	G	A	G	G	G	G	A	A	A	A	A	A	A
wsnp_CAP7_c3472_1623955	1A	534	G	G	G	G	G	G	G	G	G	G	G	G	G	G	G	G	A	G	G	G	G	A	A	A	A	G	G	A	G	G	G	G	G	G	G	A	G	G	G	G	A	A	A	G	G	A	A
AX-111459937	1A	535	T	T	T	T	C	C	C	T	T	C	T	C	T	T	C	T	T	C	C	T	C	T	T	T	T	T	T	T	T	C	C	C	C	T	C	T	T	T	T	T	T	T	T	T	T	T	T
AX-158539764	1A	535	G	G	G	G	A	A	A	G	G	G	A	A	G	G	A	G	G	G	G	A	A	G	G	G	G	G	G	G	G	G	G	A	A	G	A	G	G	G	G	G	G	G	G	G	G	G	G
AX-158568864	1A	535	A	A	A	A	N	G	G	A	A	A	A	G	A	A	N	A	A	A	A	A	G	A	A	A	A	A	A	A	A	G	G	G	G	A	G	A	A	A	A	A	A	A	A	A	A	A	A
AX-158569055	1A	535	T	T	T	T	C	C	C	T	T	T	C	C	T	T	C	T	T	T	T	C	C	C	C	C	C	C	C	T	C	N	C	C	C	T	C	T	T	T	T	T	C	C	T	T	T	T	T
AX-95159844	1A	535	T	T	T	T	C	C	C	T	T	T	C	C	T	T	C	T	T	T	T	C	C	T	T	T	T	T	T	T	T	T	T	C	C	T	C	T	T	T	T	T	T	T	T	T	T	T	T
BS00022396_51	1A	535	T	T	T	T	T	T	T	T	T	T	T	T	T	T	T	T	C	T	T	T	T	T	T	T	C	C	N	C	C	T	T	T	T	T	T	C	T	T	T	T	C	C	T	T	T	C	T
BS00110130_51	1A	535	A	A	A	A	A	A	A	A	A	A	A	A	A	A	A	A	G	A	A	A	A	A	A	A	A	A	A	G	A	A	A	A	A	A	A	G	A	A	A	A	A	A	G	A	A	G	G
Excalibur_c45861_189	1A	535	T	T	T	T	C	C	C	T	T	T	T	C	T	T	C	T	C	T	T	T	C	T	N	T	T	T	T	C	T	C	C	C	C	T	C	C	T	T	T	T	T	T	C	T	T	T	C
IACX5778	1A	535	A	A	A	A	G	A	A	A	G	A	A	A	A	A	A	A	A	A	A	A	A	A	N	A	A	A	A	A	A	A	G	A	A	G	A	A	A	A	A	A	A	A	A	A	A	A	A
Kukri_c49463_154	1A	535	C	C	C	C	C	C	C	C	C	C	C	C	C	C	C	C	C	C	C	C	C	T	T	T	T	T	T	C	T	C	C	C	C	C	C	C	C	C	C	C	T	T	C	C	C	C	C
RAC875_c25814_361	1A	535	A	A	A	A	G	G	G	A	A	G	G	G	A	A	G	G	G	G	G	G	G	G	G	G	G	G	G	G	G	G	G	G	G	A	G	G	A	A	A	G	G	G	G	G	G	G	G
wsnp_BG606986A_Ta_2_1	1A	535	C	C	C	C	C	C	C	C	C	C	C	C	C	C	C	C	A	C	C	C	C	C	C	C	A	A	A	A	A	C	C	C	C	C	C	A	C	C	C	C	A	A	C	C	C	A	C
BS00109991_51	1A	536	T	T	T	T	C	C	C	T	T	C	T	C	T	T	C	T	T	C	C	T	C	T	T	T	T	T	C	T	T	T	C	C	C	T	C	T	T	T	T	T	T	T	T	T	T	T	T
BS00110627_51	1A	536	G	G	G	G	T	T	T	G	G	T	G	T	G	G	T	G	G	T	T	G	T	G	G	G	G	G	T	G	G	G	T	T	T	G	T	G	G	G	G	G	G	G	G	G	G	G	G
AX-108832686	1A	537	C	C	C	C	A	A	A	C	C	A	A	A	C	C	A	C	C	A	A	A	A	A	A	A	C	C	A	C	C	A	A	A	A	C	A	C	C	C	C	A	C	C	A	A	A	C	A
AX-158556627	1A	537	C	C	C	C	C	C	C	C	C	C	C	C	C	C	T	C	C	C	C	C	C	C	T	T	C	T	C	C	T	C	C	C	C	C	C	C	C	C	C	T	C	C	T	T	T	C	T
AX-158556632	1A	537	G	G	G	G	G	G	G	G	G	G	G	G	G	G	A	G	G	G	G	G	G	A	A	A	G	G	G	G	G	A	G	G	G	G	G	G	G	G	G	A	G	G	A	A	A	G	A
BS00073413_51	1A	537	G	G	G	G	G	G	G	G	G	G	G	G	G	G	G	G	G	G	G	G	G	T	T	T	G	G	G	G	G	G	G	G	G	G	G	G	G	G	G	T	G	G	T	T	T	G	T
Excalibur_c47013_1503	1A	537	G	G	G	G	G	G	G	G	G	G	G	G	G	G	T	G	G	G	G	G	G	T	T	T	G	G	G	G	G	T	G	G	G	G	G	G	G	G	G	T	G	G	T	T	T	G	T
GENE-0262_431	1A	537	G	G	G	G	A	A	A	G	G	A	G	A	G	G	A	G	G	A	A	G	A	G	G	G	G	G	A	G	G	G	A	A	A	G	A	G	G	G	G	G	G	G	G	G	G	G	G
wsnp_Ra_c22110_31550370	1A	538	T	T	T	T	T	T	T	T	T	T	C	T	T	T	T	T	T	T	T	C	T	C	C	C	T	T	T	T	T	T	T	T	T	T	T	T	T	T	T	C	T	T	C	C	C	T	C
GENE-0069_468	1A	538	A	A	A	A	A	A	A	A	A	A	A	A	A	A	A	A	A	A	A	A	A	G	G	G	A	A	A	A	A	A	A	A	A	A	A	A	A	A	A	G	A	A	G	G	G	A	G
RAC875_c23168_480	1A	538	C	C	C	C	C	C	C	C	C	C	C	C	C	C	C	C	C	C	C	C	C	T	T	T	C	C	C	C	C	C	C	C	C	C	C	C	C	C	C	T	C	C	T	T	T	C	T
AX-111654095	1A	540	C	C	C	C	C	C	C	C	C	C	C	C	C	C	C	C	C	C	C	C	C	T	T	T	C	C	C	C	C	C	C	C	C	C	C	C	C	C	C	T	C	C	T	T	T	C	T
AX-158536810	1A	540	T	T	T	T	T	T	T	T	T	C	T	T	T	T	N	C	T	C	C	T	T	T	T	T	T	T	T	C	T	C	T	T	T	T	T	T	T	T	T	T	T	T	T	T	T	T	T
AX-158537481	1A	540	T	T	T	T	T	T	T	T	T	G	T	T	T	T	T	G	T	G	G	T	T	T	T	T	T	T	T	G	G	G	T	T	T	T	T	T	T	T	T	T	T	T	T	T	T	T	T
AX-158539843	1A	540	T	T	T	T	C	C	T	T	T	T	C	C	T	T	T	C	C	T	T	C	T	C	C	C	T	T	C	C	C	C	C	T	C	T	C	C	T	T	T	C	T	C	C	C	C	C	C
AX-158555522	1A	540	A	A	A	A	A	A	A	A	A	G	A	A	A	A	A	G	A	G	G	A	A	G	A	A	A	A	A	G	G	G	A	A	A	A	A	A	A	A	A	A	A	A	A	A	A	A	A
AX-89552689	1A	540	C	C	C	C	T	T	T	C	C	T	T	T	C	C	T	T	T	T	T	T	T	T	T	T	T	T	T	T	T	T	T	T	T	C	T	T	C	C	C	T	T	T	T	T	T	T	T
BobWhite_c23632_322	1A	540	T	T	T	T	T	T	T	T	T	T	C	T	T	T	T	T	T	T	T	C	T	T	C	C	T	T	T	T	T	C	T	T	T	T	T	T	T	T	T	C	T	T	C	C	C	T	C
Excalibur_c97157_65	1A	540	C	C	C	C	C	C	C	C	C	C	T	C	C	C	N	C	C	C	C	T	C	T	T	T	C	C	C	C	C	C	C	C	C	C	C	C	C	C	C	T	C	C	T	T	T	T	T
Excalibur_rep_c107047_469	1A	540	C	C	C	T	T	C	C	C	C	C	T	C	T	C	T	T	T	T	T	T	T	T	C	C	T	T	T	C	T	T	C	T	T	C	N	T	C	C	C	C	T	T	T	T	T	C	T
Excalibur_rep_c107047_605	1A	540	A	A	A	N	G	A	A	A	A	A	G	A	G	A	N	G	G	G	G	G	G	G	A	A	G	G	G	A	G	G	A	G	G	A	N	G	A	A	A	A	G	G	G	G	G	A	G
IACX5994	1A	540	T	T	T	T	T	T	T	T	T	T	C	T	T	T	T	T	T	T	T	C	T	C	C	C	T	T	T	T	T	C	T	T	T	T	T	T	T	T	T	C	T	T	C	C	C	C	C
Ku_c8992_405	1A	540	A	A	G	G	G	G	G	A	A	A	G	G	A	A	G	G	G	A	A	G	G	G	A	A	A	G	G	G	G	G	G	G	G	A	G	G	A	A	A	G	A	G	G	G	A	G	G
Kukri_c7119_392	1A	540	T	T	T	T	T	T	T	T	T	T	T	T	T	T	T	T	T	T	T	T	T	C	C	C	T	T	T	T	T	T	T	T	T	T	T	T	T	T	T	C	T	T	C	C	C	T	C
Ra_c110766_321	1A	540	G	G	G	G	A	A	G	G	G	G	A	A	G	G	G	A	A	G	G	A	G	A	A	A	G	G	A	A	A	A	A	G	A	G	A	A	G	G	G	A	G	A	A	A	A	A	A
RAC875_c21411_162	1A	540	T	T	T	T	T	T	T	T	T	T	C	T	T	T	T	T	T	T	T	C	T	C	C	C	T	T	T	T	T	C	T	T	T	T	T	T	T	T	T	C	T	T	C	C	C	C	C
Tdurum_contig21114_255	1A	540	C	C	C	C	C	C	C	C	C	C	A	C	C	C	C	C	C	C	C	A	C	C	A	A	C	C	C	C	C	A	C	C	C	C	C	C	C	C	C	A	C	C	A	A	A	C	A
wsnp_Ex_c33452_41938013	1A	540	A	A	A	A	A	A	A	A	A	A	G	A	A	A	A	A	A	A	A	G	A	G	G	G	A	A	A	A	A	G	A	A	A	A	A	A	A	A	A	G	A	A	G	G	G	G	G
wsnp_Ex_c33452_41938159	1A	540	T	T	T	T	T	T	T	T	T	T	C	T	T	T	T	T	T	T	T	C	T	C	C	C	T	T	T	T	T	C	T	T	T	T	T	T	T	T	T	C	T	T	C	C	C	C	C
wsnp_Ex_c41953_48657850	1A	540	C	C	C	C	C	C	C	C	C	T	C	C	C	C	N	T	C	T	T	C	C	C	C	C	C	C	C	T	T	T	C	C	C	C	C	C	C	C	C	C	C	C	C	C	C	C	C
wsnp_Ex_c41953_48658353	1A	540	A	A	A	A	A	A	A	A	A	G	A	A	A	A	A	G	A	G	G	A	A	A	A	A	A	A	A	G	G	A	A	A	A	A	A	A	A	A	A	A	A	A	A	A	A	A	A
wsnp_JD_c3973_5044238	1A	540	A	A	A	A	A	A	A	A	A	G	A	A	A	A	A	G	A	G	G	A	A	A	A	A	A	A	A	G	G	A	A	A	A	A	A	A	A	A	A	A	A	A	A	A	A	A	A
AX-158569311	1A	541	A	A	A	A	G	G	G	A	A	A	G	G	A	A	A	G	G	A	A	G	G	G	A	A	A	G	G	G	G	G	G	G	G	A	G	G	A	A	A	A	A	G	A	A	A	G	A
AX-89373031	1A	541	C	C	C	C	A	A	A	C	C	C	A	A	C	C	N	A	A	C	C	A	A	A	C	C	C	A	A	A	A	A	A	A	A	C	A	A	C	C	C	A	C	A	A	A	C	A	A
RAC875_rep_c105766_652	1A	541	A	A	G	G	G	G	G	A	A	A	G	G	A	A	A	G	G	A	A	G	G	G	A	A	A	G	G	G	G	G	G	G	G	A	G	G	A	A	A	G	A	G	G	G	A	G	G
AX-111159764	1A	542	T	T	T	T	C	C	C	T	T	T	C	C	T	T	C	C	C	T	T	C	C	C	T	T	T	C	C	C	C	T	T	C	C	T	C	C	T	T	T	T	T	C	T	T	T	C	T
AX-158544631	1A	542	A	A	G	G	G	G	G	A	A	A	G	G	A	A	G	G	G	A	A	G	G	G	A	A	G	G	G	G	G	G	A	G	G	A	G	G	A	A	A	A	G	G	A	A	A	G	A
AX-158560577	1A	542	G	G	G	G	A	A	A	G	G	G	A	A	G	G	G	A	A	G	G	A	A	A	G	G	G	A	A	A	A	G	G	A	A	G	A	A	G	G	G	G	G	A	G	G	G	A	G
AX-158569244	1A	542	C	C	C	C	T	T	T	C	C	C	T	T	C	C	T	T	T	C	C	T	T	C	C	C	T	T	T	C	C	C	C	T	T	C	T	T	C	C	C	C	T	T	C	C	C	T	C
AX-94585050	1A	542	G	G	G	G	A	A	A	G	G	G	A	A	G	G	A	A	A	G	G	A	A	A	G	G	G	A	A	A	A	G	G	A	A	G	A	A	G	G	G	G	G	A	G	G	G	A	G
RAC875_c12348_720	1A	542	G	G	G	G	A	A	A	G	G	G	A	A	G	G	N	A	A	G	G	A	A	A	G	G	G	A	A	A	A	G	G	A	A	G	A	A	G	G	G	G	G	A	G	G	G	A	G
RFL_Contig5334_831	1A	542	A	A	G	G	G	G	G	A	A	A	G	G	A	A	G	G	G	A	A	G	G	G	A	A	A	G	G	G	G	G	A	G	G	A	G	G	A	A	A	A	A	G	A	A	A	G	A
wsnp_BE443588A_Ta_2_2	1A	542	T	T	T	T	G	G	G	T	T	T	G	G	T	T	G	G	G	T	T	G	G	G	T	T	G	G	G	G	G	T	T	G	G	T	G	G	T	T	T	T	G	G	T	T	T	G	T
wsnp_Ex_c28900_37982485	1A	542	G	G	A	A	A	A	A	G	G	G	A	A	G	G	A	A	A	G	G	A	A	A	G	G	A	A	A	A	A	A	G	A	A	G	A	A	G	G	G	G	A	A	G	G	G	A	G
wsnp_Ex_c4612_8254533	1A	542	G	G	G	G	A	A	A	G	G	G	A	A	G	G	A	A	A	G	G	A	A	G	G	G	A	A	A	G	G	G	G	A	A	G	A	A	G	G	G	G	A	A	G	A	G	A	G
AX-94480220	1A	543	G	G	G	G	A	A	A	G	G	G	A	A	G	G	A	A	A	G	G	A	A	G	G	G	A	A	A	G	N	G	G	A	A	G	A	A	G	G	G	G	A	A	G	G	G	A	G
BobWhite_c41272_159	1A	543	A	A	A	A	G	G	G	A	A	A	G	G	A	A	G	G	G	A	A	G	G	A	A	A	G	G	G	A	A	A	A	G	G	A	G	G	A	A	A	A	G	G	A	A	A	G	A
Tdurum_contig96086_74	1A	543	C	C	C	C	T	T	T	C	C	C	T	T	C	C	T	T	T	C	C	T	T	C	C	C	T	T	T	C	C	C	C	T	T	C	T	T	C	C	C	C	T	T	C	C	C	T	C
AX-109861530	1A	544	A	A	A	A	C	C	C	A	A	A	C	C	A	A	C	C	C	A	A	C	C	A	A	A	C	C	C	A	A	A	A	C	C	A	C	C	A	A	A	A	C	C	A	A	A	C	A
AX-110404143	1A	544	C	C	C	C	T	T	C	C	C	C	T	T	C	C	T	C	T	C	C	T	C	C	C	C	T	C	T	C	C	C	C	T	T	C	T	T	C	C	C	C	T	T	C	C	C	T	C
AX-111482033	1A	544	A	C	C	C	C	C	C	A	A	A	C	C	A	A	C	A	C	A	A	C	C	A	N	A	C	C	C	A	A	C	A	C	C	A	C	C	A	A	A	A	C	C	A	A	A	C	A
AX-111593746	1A	544	G	T	T	T	G	G	T	G	G	G	G	G	G	G	G	G	G	G	G	G	T	G	G	G	G	T	G	G	G	T	G	G	G	G	G	G	G	G	G	G	G	G	G	G	G	G	G
AX-158544473	1A	544	T	C	C	C	T	T	C	T	T	T	T	T	T	T	T	T	T	T	T	T	C	C	T	T	T	C	T	C	C	C	T	T	T	T	T	T	T	T	T	T	T	T	T	T	T	T	T
AX-158560314	1A	544	G	A	A	A	G	G	G	G	G	G	G	G	G	G	G	G	G	G	G	G	G	G	G	G	G	G	G	G	G	A	G	G	G	G	G	G	G	G	G	G	G	G	G	G	G	G	G
AX-94400729	1A	544	C	G	G	G	G	G	G	C	C	C	C	G	C	C	G	C	G	C	C	C	G	G	C	C	G	G	G	G	G	G	C	G	G	C	G	G	C	C	C	C	G	G	C	C	C	G	C
AX-94402881	1A	544	C	C	C	C	T	T	C	C	C	C	T	T	C	C	T	C	T	C	C	T	C	C	C	C	T	C	T	C	C	C	C	T	T	C	T	T	C	C	C	C	T	T	C	C	C	T	C
AX-94467726	1A	544	G	A	A	A	A	A	A	G	G	G	A	A	G	G	A	G	A	G	G	A	A	G	G	G	A	A	A	G	G	A	G	A	A	G	A	A	G	G	G	G	A	A	G	G	G	A	G
AX-94532291	1A	544	G	G	G	G	T	T	G	G	G	G	G	T	G	G	T	G	T	G	G	G	G	G	G	G	T	G	T	G	G	G	G	T	T	G	T	T	G	G	G	G	T	T	G	G	G	T	G
BS00023203_51	1A	544	T	C	C	C	C	C	C	T	T	T	T	C	T	T	C	T	C	T	T	T	C	T	T	T	C	C	C	T	T	T	T	C	C	T	C	C	T	T	C	T	C	C	T	T	T	C	T
BS00037976_51	1A	544	C	T	T	T	T	T	T	C	C	C	C	T	C	C	T	C	T	C	C	C	T	C	C	C	T	T	T	C	C	C	C	T	T	C	T	T	C	C	T	C	T	T	C	C	C	T	C
BS00066278_51	1A	544	G	G	G	G	A	G	G	G	G	G	A	G	A	G	G	A	A	A	A	A	G	G	A	A	G	G	G	G	G	A	G	G	G	G	N	G	G	G	G	G	G	A	G	G	G	A	G
BS00070580_51	1A	544	A	G	G	G	G	G	G	A	A	A	G	G	A	A	G	A	G	A	A	G	G	G	A	A	G	G	G	G	G	G	A	G	G	A	G	G	A	A	A	A	G	G	A	A	A	G	A
BS00095510_51	1A	544	T	T	T	T	C	C	T	T	T	T	C	C	T	T	C	T	C	T	T	C	T	T	T	T	C	T	C	T	T	T	T	C	C	T	C	C	T	T	T	T	C	C	T	T	T	C	T
Kukri_s117372_152	1A	544	A	A	A	A	A	A	A	A	A	A	A	A	A	A	A	G	G	A	A	A	A	A	G	G	A	A	A	A	A	A	A	A	G	A	N	G	A	A	A	A	A	A	A	G	G	A	G
RAC875_c32379_216	1A	544	C	A	A	A	C	C	A	C	C	C	C	C	C	C	C	C	C	C	C	C	A	A	C	C	C	A	C	A	A	A	C	C	C	C	C	C	C	C	C	C	C	C	C	C	C	C	C
RAC875_c41993_582	1A	544	A	G	G	G	G	G	G	A	A	A	A	G	A	A	G	A	G	A	A	A	G	A	A	A	G	G	G	A	A	G	A	G	G	A	G	G	A	A	G	A	G	G	A	A	A	G	A
wsnp_CAP11_c1815_982483	1A	544	A	A	A	A	G	G	A	A	A	A	G	G	A	A	N	A	G	A	A	G	A	A	A	A	G	A	G	A	A	A	A	G	G	A	G	G	A	A	A	A	G	G	A	A	A	G	A
wsnp_CAP8_c4785_2322876	1A	544	T	C	C	C	C	C	C	T	T	T	C	C	T	T	C	T	C	T	T	C	C	T	T	T	C	C	C	T	T	C	T	C	C	T	C	C	T	T	T	T	C	C	T	T	T	C	T
IACX14	1A	545	G	T	T	T	T	T	T	G	G	G	G	T	G	G	T	G	T	G	G	G	T	T	G	G	T	T	T	T	T	T	T	T	T	G	T	T	G	G	T	T	T	T	T	T	T	T	T
IACX1891	1A	545	T	T	T	T	C	T	T	T	T	T	C	T	C	T	T	C	C	C	C	C	T	T	C	C	T	T	T	T	T	C	T	T	T	T	C	T	T	T	T	T	T	C	C	T	T	C	T
AX-95162673	1A	546	T	T	C	C	C	C	T	T	T	T	T	C	T	T	C	T	C	T	T	T	T	C	T	T	C	T	C	C	C	T	T	C	C	T	C	C	T	T	T	T	C	C	T	T	T	T	T
Ra_c29200_300	1A	546	C	C	A	A	A	A	C	C	C	C	A	A	C	C	A	A	A	C	C	A	C	A	C	C	C	C	A	A	A	A	C	A	A	C	A	A	C	C	C	C	C	C	C	C	C	A	C
Tdurum_contig51833_439	1A	546	G	G	G	G	G	G	A	G	G	G	G	G	G	G	G	G	G	G	G	G	A	G	G	G	G	A	G	G	G	G	G	G	G	G	G	G	G	G	A	G	G	G	G	G	A	G	G
AX-94969179	1A	547	G	G	A	A	A	A	G	G	G	G	G	A	G	G	A	A	A	G	G	G	G	A	G	G	G	G	A	A	A	G	G	A	A	G	A	A	G	G	G	G	G	G	G	G	G	G	G
wsnp_BE494527A_Ta_2_1	1A	547	A	A	A	A	A	A	G	A	A	A	A	A	A	A	A	A	A	A	A	A	G	A	A	A	A	G	A	A	A	A	A	A	A	A	A	A	A	A	G	A	A	G	A	A	G	A	A
wsnp_CAP8_rep_c3938_1936666	1A	547	G	G	T	T	T	T	G	G	G	G	G	T	G	G	T	T	G	G	G	G	G	T	G	G	G	G	T	T	T	G	G	T	T	G	G	G	G	G	G	G	G	G	G	G	G	G	G
wsnp_Ex_rep_c81556_76277906	1A	547	C	C	C	C	C	C	C	C	C	C	T	C	C	C	C	C	C	C	C	T	C	C	C	C	C	C	C	C	C	T	T	C	C	C	C	C	C	C	C	C	C	C	C	C	C	C	C
AX-110956771	1A	548	A	A	A	A	G	A	G	A	A	A	G	A	A	A	A	A	A	A	A	G	G	A	A	A	G	G	A	A	A	G	G	A	A	A	A	A	A	A	G	A	G	G	A	A	A	G	A
AX-158568841	1A	548	G	G	G	G	A	G	G	G	G	G	A	G	G	G	G	G	G	G	G	A	G	G	G	G	G	G	G	G	G	G	G	G	G	G	G	G	G	G	G	G	G	G	G	G	G	G	G
AX-95249324	1A	548	G	G	G	G	G	G	G	G	G	G	G	G	G	G	A	G	G	G	G	G	G	A	G	G	A	G	A	G	A	G	G	G	G	G	G	G	G	G	G	G	A	G	G	G	G	G	G
Excalibur_rep_c72368_68	1A	548	C	C	C	T	C	C	C	C	C	C	T	C	T	C	C	T	T	T	T	T	C	C	T	T	C	C	C	C	C	T	C	T	T	C	N	C	C	C	C	C	C	T	C	C	T	T	C
Ku_c3523_1959	1A	548	T	T	T	T	C	T	C	T	T	T	C	T	T	T	T	T	T	T	T	C	C	T	T	T	C	C	T	T	T	T	C	T	T	T	T	T	T	T	C	T	C	C	T	T	T	C	T
RFL_Contig5937_1677	1A	548	A	A	A	G	G	A	A	A	A	A	G	A	G	A	A	G	G	G	G	G	A	A	G	G	A	A	A	A	A	G	A	G	G	A	G	A	A	A	A	A	A	G	A	A	G	G	A
wsnp_Ex_c28149_37293173	1A	548	T	T	T	T	C	T	C	T	T	T	C	T	T	T	T	T	T	T	T	C	C	T	T	T	C	C	T	T	T	T	T	T	T	T	T	T	T	T	C	T	C	N	T	T	T	C	T
AX-158544495	1A	550	T	T	T	T	G	T	G	T	T	T	G	T	T	T	T	G	T	T	T	G	G	T	T	G	G	G	T	T	T	T	T	T	T	T	T	T	T	T	G	T	G	G	T	T	G	T	T
AX-94408000	1A	550	T	T	T	C	T	C	T	T	T	T	T	T	T	T	T	T	T	T	T	T	T	C	T	C	C	T	C	T	T	T	C	T	C	T	T	T	T	T	T	T	T	C	T	T	T	T	T
AX-95187774	1A	550	C	C	C	T	C	T	C	C	C	C	C	C	C	C	C	C	C	C	C	C	C	C	C	C	C	C	C	C	C	C	T	C	C	C	C	C	C	C	C	C	C	C	C	C	C	C	C
BobWhite_rep_c49755_131	1A	550	T	T	T	T	C	T	C	T	T	T	C	T	T	T	T	C	T	T	T	C	C	T	T	C	C	C	T	T	T	T	T	T	T	T	T	T	T	T	C	T	C	C	T	T	C	T	T
BS00030043_51	1A	550	C	C	C	C	A	C	A	C	C	C	A	C	C	C	C	A	C	C	C	A	A	A	C	A	A	A	C	C	C	C	C	C	A	C	C	C	C	C	A	C	A	A	C	C	C	C	C
Excalibur_c33470_175	1A	550	T	T	C	C	C	C	T	T	T	T	C	T	T	T	C	T	T	T	C	C	C	C	C	C	C	T	C	C	C	C	T	T	T	T	C	C	T	T	T	T	C	C	C	C	T	C	C
Jagger_c468_53	1A	550	G	G	G	G	A	G	A	G	G	G	A	G	G	G	G	A	G	G	G	A	A	G	G	A	A	A	G	G	G	G	G	G	G	G	G	G	G	G	A	G	A	A	G	G	A	G	G
JD_c285_1438	1A	551	G	G	G	G	A	G	G	G	G	G	A	G	G	G	G	G	G	G	G	A	G	G	N	G	G	G	G	G	G	A	G	G	G	G	G	G	G	G	G	G	G	A	G	A	A	G	G
Ra_c5683_1762	1A	551	T	T	T	T	T	T	C	T	T	T	T	T	T	C	T	T	T	T	T	T	C	T	C	C	C	C	T	T	T	T	C	T	T	T	T	T	T	T	C	T	C	T	T	T	T	C	T
wsnp_Ex_c6488_11266589	1A	551	G	G	G	N	A	G	A	G	G	N	A	G	G	A	N	A	G	G	G	A	A	G	G	A	A	A	N	G	G	A	A	G	G	G	G	G	G	G	A	G	A	A	G	A	A	A	G
AX-109463886	1A	552	T	T	T	T	T	T	C	T	T	T	T	T	T	T	T	T	T	T	T	T	C	T	T	C	C	C	T	T	T	T	T	T	T	T	T	T	T	T	C	T	C	T	T	T	T	T	T
AX-89613797	1A	552	G	G	G	G	A	G	G	G	G	G	A	G	G	A	G	G	G	G	G	A	G	G	A	G	G	G	G	G	G	G	A	G	G	G	G	G	G	G	G	G	G	G	G	A	G	A	G
RAC875_c45678_1083	1A	552	A	G	N	A	A	G	A	A	A	A	A	A	G	N	A	A	G	G	A	A	G	G	A	A	G	G	G	G	G	G	A	G	G	A	G	G	A	A	A	A	G	G	G	A	G	G	G
BobWhite_c26569_190	1A	554	C	C	T	T	T	T	C	C	C	C	T	C	C	C	T	T	T	C	T	T	C	C	C	C	T	C	T	T	T	C	C	C	C	C	C	C	C	C	C	C	T	T	T	C	C	T	T
AX-158568870	1A	556	T	T	T	T	G	T	T	T	T	T	T	T	T	G	T	T	T	T	T	T	T	T	G	T	T	T	T	T	T	G	G	T	T	T	T	T	T	T	T	T	T	T	T	T	T	T	T
Kukri_c30159_573	1A	556	T	T	T	T	T	T	T	T	T	T	T	T	T	C	T	C	C	T	T	T	C	T	T	T	T	T	T	T	T	T	T	T	T	T	N	T	T	T	T	T	T	C	C	C	T	T	C
Tdurum_contig10036_1044	1A	556	A	A	A	A	A	A	A	A	A	A	A	A	A	C	A	C	C	A	A	A	C	A	A	A	A	A	A	A	A	A	A	A	A	A	N	A	A	A	A	A	A	C	C	C	A	A	C
Tdurum_contig10036_474	1A	556	G	G	G	G	G	G	G	G	G	G	G	G	G	A	G	A	A	G	G	G	A	G	G	G	G	G	G	G	G	G	G	G	G	G	G	G	G	G	G	G	G	A	A	A	G	G	A
Tdurum_contig10036_741	1A	556	T	T	T	T	T	T	T	T	T	T	T	T	T	C	T	C	C	T	T	T	C	T	T	T	T	T	T	T	T	T	T	T	T	T	N	T	T	T	T	T	T	C	C	C	T	T	C
Tdurum_contig10036_977	1A	556	C	C	C	C	C	C	C	C	C	C	C	C	C	A	C	A	A	C	C	C	A	C	C	C	C	C	C	C	C	C	C	C	C	C	C	C	C	C	C	C	C	A	A	A	C	C	A
AX-110945528	1A	557	C	C	C	C	T	C	C	C	C	C	T	C	C	C	C	C	C	C	C	T	C	C	C	C	T	C	C	C	C	C	C	C	C	C	C	C	C	C	C	C	T	C	C	T	C	T	C
AX-158569280	1A	557	A	A	A	A	G	A	A	A	A	A	A	A	A	G	A	A	A	A	A	A	A	A	A	A	G	A	A	A	A	A	G	A	A	A	A	A	A	A	A	A	G	G	A	G	G	G	A
AX-94690045	1A	557	T	T	T	T	T	T	G	T	T	T	T	T	T	G	T	G	T	T	T	T	G	T	G	G	G	G	T	T	T	G	G	T	T	T	T	T	T	T	G	T	G	G	T	G	G	G	T
AX-94948241	1A	557	A	A	A	A	A	A	A	A	C	A	A	A	C	C	A	C	C	C	A	A	C	A	A	A	A	A	A	A	C	C	A	C	A	A	C	A	A	A	A	A	A	C	C	C	C	A	C
Kukri_c4453_1248	1A	557	T	T	T	T	T	T	T	T	T	T	T	T	T	T	T	C	C	T	T	T	T	T	T	T	T	T	T	T	T	T	T	T	T	T	T	T	T	T	T	T	T	T	C	C	T	T	C
RAC875_c15593_1421	1A	557	G	G	G	N	G	G	G	G	G	G	G	G	G	G	N	A	A	G	G	G	G	G	G	G	G	G	G	G	G	G	G	G	G	G	N	G	G	G	G	G	G	G	A	A	G	G	A
RAC875_c17188_1696	1A	557	C	C	C	N	C	C	C	C	C	C	C	C	C	C	C	T	T	C	C	C	C	C	C	C	C	C	C	C	C	C	C	C	C	C	N	C	C	C	C	C	C	C	T	T	C	C	T
Tdurum_contig32775_78	1A	557	G	G	G	N	G	G	G	G	A	G	G	G	A	G	G	A	A	A	G	G	G	G	G	G	G	G	G	G	A	A	G	A	G	G	N	G	G	G	G	G	G	G	A	A	A	G	A
AX-109348426	1A	558	A	A	A	A	G	A	G	A	A	A	G	A	A	G	A	G	A	A	A	G	G	A	G	G	G	G	A	A	A	G	G	A	A	A	A	A	A	A	G	A	G	G	A	G	G	G	A
AX-158568868	1A	558	C	C	C	C	C	C	T	C	C	C	C	C	C	N	C	C	C	C	C	C	T	C	T	T	C	T	C	C	C	T	N	C	C	C	C	C	C	C	T	C	C	T	C	C	T	T	C
AX-158569265	1A	558	A	A	A	A	C	A	C	A	A	A	A	A	A	A	A	A	A	A	A	A	C	A	C	C	C	C	A	A	A	C	A	A	A	A	A	A	A	A	C	A	C	C	A	C	C	C	A
AX-158605771	1A	558	C	C	C	C	C	C	T	C	C	C	C	C	C	T	C	T	C	C	C	C	T	C	T	T	T	T	C	C	C	T	T	C	C	C	C	C	C	C	T	C	T	T	C	T	T	T	C
Tdurum_contig56662_54	1A	558	G	G	G	G	A	G	A	G	G	G	A	G	G	A	G	A	G	G	G	A	A	G	A	A	A	A	G	G	G	A	A	G	G	G	G	G	G	G	A	G	A	A	G	A	A	A	G
AX-94618000	1A	563	T	T	C	T	C	T	T	T	T	T	T	T	T	C	T	T	T	T	T	T	C	T	C	C	C	T	C	C	T	C	T	T	T	T	T	C	T	T	T	T	C	C	C	C	T	C	C
AX-158555485	1A	564	A	A	A	A	G	A	A	A	A	A	G	A	A	A	A	G	A	A	A	G	G	A	G	A	A	A	A	A	A	G	A	A	A	A	A	A	A	A	A	A	A	G	A	A	A	G	A
BS00062631_51	1A	564	G	G	G	G	G	G	G	G	T	G	G	G	G	G	T	G	G	G	G	G	G	T	G	G	G	T	G	G	T	T	G	G	G	G	T	G	G	G	G	G	G	G	G	G	T	T	G
Tdurum_contig44938_2966	1A	564	C	C	C	C	T	C	C	C	C	C	C	C	C	C	C	C	C	C	C	C	T	C	C	C	T	T	C	T	T	T	T	T	C	T	C	C	T	C	T	C	C	C	T	T	C	T	T
wsnp_Ku_rep_c109724_94227136	1A	564	A	A	A	A	G	A	G	A	A	A	G	A	A	G	A	G	A	N	A	G	G	A	G	G	A	G	A	A	A	G	G	A	A	A	A	A	A	A	G	A	A	G	A	A	A	G	A
Excalibur_c1936_1072	1A	565	C	C	C	C	C	C	C	C	C	C	A	C	C	C	C	A	C	C	C	A	A	C	A	C	A	C	C	C	C	A	C	C	C	C	C	C	C	C	C	C	A	A	C	C	C	A	C
Tdurum_contig46030_580	1A	565	C	C	T	T	T	C	C	T	T	T	C	C	T	C	T	C	T	T	C	C	C	C	C	C	C	C	C	T	C	C	C	C	C	C	T	C	T	T	C	T	C	T	C	C	C	C	C
AX-158555535	1A	568	T	T	T	T	C	T	C	T	T	T	C	T	T	C	T	C	T	T	T	C	C	T	C	C	C	C	T	T	T	T	C	T	T	T	T	T	T	T	C	T	C	T	T	C	C	C	T
BobWhite_c44460_821	1A	568	T	T	C	T	T	T	C	T	C	T	C	T	T	C	T	C	C	T	C	T	C	C	C	C	C	C	T	C	C	C	T	C	T	T	C	C	C	T	T	C	C	T	T	T	C	T	T
Kukri_rep_c102102_273	1A	568	C	C	T	C	C	C	T	C	T	C	T	C	C	T	C	T	T	C	T	C	T	T	T	T	T	T	C	T	T	C	C	T	C	C	T	T	T	C	C	T	T	C	C	C	T	C	C
wsnp_Ex_c23598_32826926	1A	568	G	G	G	G	A	G	A	G	G	G	A	G	G	A	G	A	G	G	G	A	A	G	A	A	A	A	G	G	G	A	A	G	G	G	G	G	G	G	A	G	A	G	G	A	A	A	G
CAP12_c8163_118	1A	569	G	G	G	G	G	G	A	G	G	G	A	G	G	G	G	A	G	G	G	A	G	G	G	A	G	A	G	G	G	A	G	G	G	G	G	G	G	G	A	G	G	G	G	G	G	G	G
Kukri_c51781_199	1A	569	C	C	C	N	A	C	A	C	C	N	A	C	C	A	N	A	C	C	C	A	C	C	C	A	A	A	N	C	C	A	A	C	C	C	C	C	C	C	A	C	A	A	C	A	C	A	C
Kukri_c8757_107	1A	569	A	A	A	A	A	A	A	A	A	A	G	A	A	A	A	N	A	A	A	G	A	A	N	A	A	A	A	A	A	A	A	A	A	A	A	A	A	A	A	A	A	A	A	A	A	A	A
tplb0030a05_2386	1A	569	A	A	G	A	N	A	A	A	A	A	A	A	A	A	N	A	G	A	A	A	A	A	G	G	G	A	A	A	A	G	A	A	A	A	A	G	A	A	A	A	G	A	A	A	A	A	A
AX-95077803	1A	570	A	A	A	A	A	A	C	A	A	A	C	A	A	C	A	C	A	A	A	C	C	A	C	C	C	C	A	A	A	C	C	A	A	A	A	A	A	A	C	A	C	C	A	C	C	A	A
BobWhite_c9091_160	1A	570	C	C	A	C	C	C	A	C	C	C	A	C	C	C	C	C	A	C	A	C	A	A	A	A	A	A	C	A	A	C	C	C	C	C	C	C	A	C	C	A	A	C	C	C	C	C	A
Kukri_c50467_1017	1A	570	A	G	A	A	A	A	G	G	G	N	A	A	G	N	A	A	A	G	A	G	A	A	A	A	A	A	G	G	G	A	N	G	A	G	A	A	G	A	G	G	A	A	A	A	A	A	A
AX-158536782	1A	572	A	A	A	A	G	A	G	A	A	A	A	A	A	G	A	G	A	A	A	A	G	A	G	G	A	G	A	A	A	G	G	A	A	G	A	A	A	A	G	A	A	G	A	A	G	G	A
BobWhite_c37358_208	1A	572	C	C	C	C	T	C	T	C	C	C	T	C	C	T	C	T	C	C	C	T	T	C	T	T	C	T	C	C	C	T	T	C	C	C	C	C	C	C	T	C	C	T	C	C	T	T	C
Excalibur_c66_147	1A	572	G	G	G	G	A	G	A	G	G	G	A	G	G	A	G	A	G	G	G	A	A	G	A	A	A	A	G	G	G	A	A	G	G	A	G	G	G	G	A	G	A	A	G	A	A	A	G
Tdurum_contig81011_244	1A	572	C	C	C	C	T	C	T	C	C	C	T	C	C	T	C	T	C	C	C	T	T	C	T	T	T	T	C	C	C	T	T	C	C	T	C	C	C	C	T	C	T	T	C	T	T	T	C
AX-108819088	1A	574	G	G	G	G	G	G	A	G	G	G	A	G	G	A	G	A	G	G	G	A	G	G	G	A	A	A	G	G	G	G	A	G	G	A	G	G	G	G	A	G	A	G	G	A	G	G	G
AX-108948487	1A	574	T	T	T	T	T	T	C	T	T	T	C	T	T	C	T	C	T	T	T	C	T	T	T	C	C	C	T	T	T	T	C	T	T	C	T	T	T	T	C	T	C	T	T	C	T	T	T
AX-158556635	1A	574	T	T	T	T	C	T	C	T	T	T	C	T	T	C	T	C	T	N	T	C	C	N	C	C	C	C	N	N	N	C	C	T	T	C	T	T	T	T	C	N	C	C	T	C	C	T	N
AX-94452444	1A	574	T	T	T	T	T	T	C	T	T	T	C	T	T	C	T	C	T	T	T	C	T	T	T	C	C	C	T	T	T	T	C	T	T	C	T	T	T	T	C	T	C	T	T	C	T	T	T
AX-94463854	1A	574	T	T	T	T	T	T	T	T	T	T	C	T	T	C	T	C	T	T	T	C	T	T	N	T	T	T	T	T	T	T	C	T	T	C	T	T	T	T	T	T	T	T	T	T	T	T	T
AX-94465963	1A	574	A	A	A	A	A	A	A	A	A	A	A	A	A	A	A	G	A	A	A	A	A	A	A	A	A	A	A	A	A	A	A	A	A	A	A	A	A	A	A	A	A	A	A	A	A	A	A
wsnp_Ex_c10631_17340809	1A	574	G	G	G	G	G	G	A	G	G	G	G	G	G	G	G	G	G	G	G	G	G	G	G	A	A	A	G	G	G	G	G	G	G	G	G	G	G	G	A	G	A	G	G	A	G	G	G
AX-95139868	1A	575	G	G	A	G	G	G	A	G	G	G	A	G	G	G	N	A	G	G	G	N	A	A	A	A	A	A	A	A	A	N	A	A	A	G	A	A	G	G	G	A	A	A	G	G	A	G	G
Tdurum_contig61914_169	1A	576	G	G	G	G	T	T	G	G	T	G	G	G	G	G	G	T	G	G	G	G	G	G	G	G	G	G	T	G	G	G	G	G	G	G	N	G	G	G	G	G	G	T	T	T	G	T	T
AX-111123655	1A	577	A	A	A	A	A	A	C	A	C	A	C	A	A	C	A	C	A	A	A	C	A	C	C	C	C	C	C	C	C	C	C	C	C	C	C	C	A	A	A	A	C	C	C	A	A	C	C
AX-158537419	1A	577	A	A	A	A	G	A	A	A	G	A	G	A	A	G	A	G	A	A	A	G	G	G	G	A	G	G	G	A	G	A	G	G	G	G	G	G	A	A	A	A	G	G	G	G	G	G	G
AX-158537421	1A	577	T	T	T	T	C	T	T	T	C	T	C	T	T	C	T	C	T	T	T	C	C	C	C	T	C	C	C	T	C	T	C	C	C	C	C	C	T	T	T	T	C	C	C	T	T	C	C
AX-158560331	1A	577	C	C	C	C	C	C	A	C	C	C	C	C	C	A	C	C	A	C	C	C	C	C	C	A	C	C	C	C	C	A	A	C	C	A	C	C	C	C	C	C	C	C	C	C	C	C	C
AX-89462272	1A	577	C	C	C	T	T	C	C	C	T	C	T	T	C	T	C	T	C	C	C	T	T	T	T	C	T	T	T	T	T	C	T	T	T	T	T	T	C	C	C	C	T	T	T	T	T	T	T
AX-94503114	1A	577	A	A	A	G	G	A	A	A	G	A	G	G	A	G	A	G	A	A	A	G	G	G	G	A	G	G	G	G	G	A	G	G	G	G	G	G	A	A	A	A	G	G	G	G	A	G	G
AX-95137931	1A	577	T	T	T	C	C	T	T	T	C	T	C	C	T	C	T	C	T	T	T	C	C	C	C	T	C	C	C	C	C	T	C	C	C	C	C	C	T	T	T	T	C	C	C	C	C	C	C
BS00022824_51	1A	577	C	C	C	C	T	C	C	C	T	C	T	C	C	T	C	T	C	C	C	T	T	T	T	C	T	T	T	C	T	C	T	T	T	T	T	T	C	C	C	C	T	T	T	C	C	T	T
BS00023114_51	1A	577	T	T	T	T	C	T	T	T	C	T	C	T	T	T	T	C	T	T	T	C	C	C	C	T	C	C	C	T	C	T	T	C	C	T	C	C	T	T	T	T	C	C	C	C	C	C	C
BS00106641_51	1A	577	C	C	C	C	T	C	C	C	T	C	T	C	C	T	C	T	C	C	C	T	T	T	T	C	T	T	T	C	T	C	T	T	T	T	T	T	C	C	C	C	T	T	T	T	T	T	T
Excalibur_c15389_501	1A	577	G	G	G	G	G	G	G	G	G	G	G	G	G	A	G	G	G	G	G	G	G	G	G	G	A	G	G	A	G	G	G	G	G	G	A	G	G	G	G	G	A	A	G	G	A	G	A
Kukri_c8395_1352	1A	577	A	A	A	A	A	A	A	A	A	A	A	A	A	G	A	A	A	A	A	A	A	A	A	A	G	A	A	G	A	A	A	A	A	A	G	A	A	A	A	A	G	G	A	A	G	A	G
TA002215-1444	1A	577	C	C	C	N	C	C	C	C	C	C	C	C	C	T	C	C	C	C	C	C	C	C	C	C	T	C	C	T	C	C	C	C	C	C	T	C	C	C	C	C	T	T	C	C	T	C	T
wsnp_Ex_c18499_27344859	1A	577	T	T	T	T	C	T	T	T	C	T	C	T	T	C	T	C	T	T	T	C	C	C	C	T	C	C	C	T	C	T	C	C	C	C	C	C	T	T	T	T	C	C	C	C	C	C	C
AX-109380588	1A	578	G	G	G	A	A	G	A	G	G	G	G	A	G	G	G	G	A	G	G	G	A	G	G	A	G	G	G	G	G	A	G	A	G	G	G	G	G	G	G	G	G	G	G	G	A	G	G
AX-110591891	1A	578	A	A	A	G	G	A	A	A	A	A	A	G	A	A	A	A	A	A	A	A	G	A	A	A	A	A	A	A	A	A	A	G	A	A	A	A	A	A	A	A	A	A	A	A	A	A	A
AX-158569204	1A	578	T	T	T	C	C	T	C	T	T	T	T	C	T	T	T	T	C	T	T	T	C	T	T	C	T	T	T	T	T	C	T	C	T	T	T	T	T	T	T	T	T	T	T	T	C	T	T
AX-158569206	1A	578	G	G	G	A	A	G	A	G	G	G	G	A	G	G	G	G	A	G	G	G	A	G	G	A	G	G	G	G	G	A	G	G	G	G	G	G	G	G	G	G	G	G	G	G	G	G	G
RAC875_c53725_217	1A	578	G	G	N	A	A	G	A	G	G	N	G	A	G	G	N	G	A	G	G	G	A	G	G	A	G	G	G	G	G	A	G	A	G	G	G	G	G	G	G	G	G	G	G	G	A	G	G
wsnp_Ex_c9343_15514531	1A	578	G	G	G	A	A	G	A	G	G	G	G	A	G	G	G	G	A	G	G	G	A	G	G	A	G	G	G	G	G	A	G	A	G	G	G	G	G	G	G	G	G	G	G	G	A	G	G
wsnp_Ex_c9343_15514687	1A	578	T	T	T	G	G	T	G	T	T	T	T	G	T	T	T	T	G	T	T	T	G	T	T	G	T	T	T	T	T	G	T	G	T	T	T	T	T	T	T	T	T	T	T	T	G	T	T
AX-109338741	1A	579	T	T	T	C	C	T	T	T	T	T	T	C	T	T	T	T	T	T	T	T	C	T	T	T	T	T	T	C	T	T	T	T	T	T	C	C	T	T	T	T	T	T	C	T	T	C	C
AX-110395760	1A	579	C	C	C	C	C	C	C	C	C	C	C	C	C	C	C	T	C	C	C	C	C	C	C	C	C	C	C	C	C	C	C	C	C	C	C	C	C	C	C	C	C	C	C	C	T	C	C
AX-111131761	1A	579	C	C	C	T	T	C	C	C	C	C	C	T	C	C	C	C	C	C	C	C	T	C	C	C	C	C	C	C	C	C	C	T	C	C	C	C	C	C	C	C	C	C	C	C	C	C	C
AX-158539929	1A	579	T	T	T	C	C	T	C	T	T	T	T	C	T	T	T	C	T	T	T	T	C	T	T	C	T	T	T	C	T	C	T	T	T	T	C	C	T	T	T	T	T	T	C	T	C	C	C
AX-94430594	1A	579	C	C	C	T	T	C	T	C	C	C	C	T	C	C	C	T	T	C	C	C	T	C	C	T	C	C	C	T	C	T	C	C	C	C	T	T	C	C	C	C	C	C	T	C	T	T	T
wsnp_Ex_c3201_5910642	1A	579	G	G	G	A	A	G	A	G	G	N	G	A	G	G	N	A	G	G	G	G	A	G	G	A	G	G	N	A	G	A	G	G	G	G	A	A	G	G	G	G	G	G	A	G	A	A	A
AX-158556606	1A	580	G	G	G	A	A	G	G	G	G	G	G	A	G	G	G	A	A	G	G	G	A	G	G	G	G	G	G	A	G	G	G	G	G	G	A	A	G	G	G	G	G	G	A	G	G	A	A
AX-158556607	1A	580	A	A	A	N	G	A	A	A	A	A	A	G	A	A	A	N	G	A	A	A	G	A	A	A	A	A	A	N	A	A	A	G	A	A	G	G	A	A	A	A	A	A	G	A	A	G	G
AX-158556608	1A	580	G	G	G	G	G	G	T	G	G	G	T	G	G	G	G	G	G	G	G	T	G	T	N	T	T	T	T	G	T	T	G	G	G	G	G	G	G	G	G	G	T	T	G	T	T	G	G
AX-158605698	1A	580	A	A	A	A	A	A	A	A	A	A	G	A	A	A	A	A	A	A	A	G	A	A	A	A	A	G	G	A	A	A	A	A	A	A	A	A	A	A	A	A	A	A	A	G	G	A	A
AX-94760290	1A	580	C	C	C	C	C	C	G	C	C	C	C	C	C	C	C	C	C	C	C	C	C	G	G	G	G	C	C	C	G	G	C	C	G	C	C	C	C	C	C	C	G	G	C	C	C	C	C
GENE-0514_210	1A	580	T	T	T	T	T	T	T	T	T	T	T	T	T	T	T	G	T	T	T	T	G	T	T	T	G	T	G	G	T	T	T	G	G	T	N	T	T	T	T	T	G	G	T	T	G	T	T
IAAV3040	1A	580	G	G	G	G	G	G	G	G	G	G	G	G	G	G	G	A	G	G	G	G	A	G	G	G	A	G	A	A	G	G	G	G	G	G	N	G	G	G	G	G	A	G	G	G	A	G	G
Tdurum_contig10354_170	1A	580	G	G	A	N	G	G	A	G	G	N	A	A	G	G	N	G	A	G	G	G	G	A	G	A	G	A	G	G	A	G	G	G	G	G	N	A	A	G	G	A	G	N	G	G	G	G	G
Tdurum_contig93330_656	1A	580	G	G	G	G	G	G	G	G	G	G	G	G	G	G	G	A	G	G	G	G	A	G	G	G	A	G	A	A	G	G	G	A	A	G	A	G	G	G	G	G	A	A	G	G	A	G	G
AX-94945293	1A	582	T	T	T	T	T	T	C	T	T	T	T	T	T	T	T	C	T	T	T	T	C	C	C	C	C	C	C	C	C	C	T	T	T	T	T	T	C	T	T	C	C	T	T	T	C	T	T
AX-95160390	1A	582	C	C	C	C	C	C	C	C	G	C	C	C	C	C	C	G	C	C	C	C	G	G	C	C	G	G	G	G	G	G	C	C	C	C	G	C	C	C	C	C	G	C	C	C	G	G	C
BobWhite_c2135_96	1A	582	C	C	C	C	C	C	C	C	T	C	C	C	C	C	C	C	C	C	C	C	C	T	C	C	C	T	C	C	T	T	C	C	C	C	N	C	C	C	C	C	C	C	C	C	T	T	C
RAC875_rep_c99027_551	1A	582	C	C	C	C	C	C	C	C	T	C	C	C	C	C	C	C	C	C	C	C	C	T	C	C	C	T	C	C	T	T	C	C	C	C	T	C	C	C	C	C	C	C	C	C	T	T	C
AX-158555540	1A	583	A	A	A	A	A	A	A	A	A	A	A	A	A	A	A	G	G	A	A	A	A	A	A	A	A	A	G	A	A	A	A	A	G	A	A	A	A	A	A	A	A	A	A	G	G	A	A
AX-158569026	1A	583	T	T	T	T	T	T	T	T	T	T	T	T	T	T	T	T	T	T	T	T	T	T	T	T	T	T	C	T	T	T	T	T	C	T	T	T	T	T	T	T	T	T	T	C	C	T	T
AX-158569251	1A	583	T	T	T	C	C	C	T	T	T	T	T	T	T	T	T	C	C	T	T	T	C	T	T	T	C	T	T	T	C	C	T	T	T	T	T	C	T	T	T	T	C	C	T	T	T	T	T
BS00011892_51	1A	583	G	G	A	G	G	G	G	G	G	G	A	G	G	G	G	A	A	G	G	G	G	G	G	G	A	G	G	A	G	G	G	G	G	G	G	G	G	G	G	G	A	G	G	G	A	G	G
BS00065170_51	1A	583	C	C	C	T	T	T	T	C	C	C	C	T	C	C	C	C	C	C	C	C	T	T	T	T	T	T	C	T	T	T	C	T	C	C	T	T	C	C	C	C	T	T	T	C	C	T	T
Excalibur_c13076_384	1A	583	T	T	T	T	T	T	T	T	C	T	T	T	T	T	T	T	T	T	T	T	T	C	T	T	T	C	T	T	C	C	T	T	T	T	C	T	T	T	T	T	T	T	T	T	C	C	T
IAAV6100	1A	583	G	G	G	G	G	G	G	G	G	G	G	G	G	G	G	G	G	G	G	G	G	G	G	G	G	G	A	A	G	G	G	G	A	G	A	G	G	G	G	G	G	G	A	G	A	A	A
RAC875_c24317_1351	1A	583	C	C	C	N	N	C	C	C	T	N	C	C	C	N	N	C	C	C	C	C	C	T	C	C	C	T	N	C	T	T	C	C	C	C	T	C	C	C	C	C	C	C	C	C	T	T	C
RAC875_rep_c71278_345	1A	583	C	C	C	A	A	A	A	C	C	C	C	C	C	C	C	C	C	C	C	C	A	A	N	A	A	A	A	A	A	A	C	A	A	C	A	A	C	C	C	C	A	A	A	C	A	A	A
wsnp_Ex_c15377_23637176	1A	583	C	C	C	C	C	C	C	C	C	C	C	C	C	C	C	C	C	C	C	C	C	C	C	C	C	C	T	T	C	C	C	C	T	C	T	C	C	C	C	C	C	C	T	C	T	T	T
wsnp_Ku_c40759_48907151	1A	583	G	G	G	G	G	G	G	G	A	G	G	G	G	G	G	G	G	G	G	G	G	A	G	G	G	A	G	G	A	A	G	G	G	G	A	G	G	G	G	G	G	G	G	G	A	A	G
AX-89427262	1A	584	C	T	T	T	T	T	T	T	T	T	C	C	T	T	C	T	T	T	T	C	T	T	T	T	T	T	C	C	T	T	T	T	C	T	N	T	T	T	T	T	T	T	C	C	N	N	C
BobWhite_c1824_1380	1A	584	A	A	A	A	A	A	A	A	C	A	A	A	A	A	A	A	A	A	A	A	A	C	A	A	A	C	A	A	C	C	A	A	A	A	C	A	A	A	A	A	A	A	A	A	C	C	A
BS00056823_51	1A	584	A	A	A	A	A	A	A	A	A	A	A	A	A	A	A	C	C	A	A	A	C	C	C	C	C	A	A	A	C	A	A	A	A	A	A	C	A	A	A	A	C	C	A	A	A	A	A
Excalibur_c8161_1443	1A	584	A	A	A	A	A	A	A	A	G	A	A	A	A	A	A	A	A	A	A	A	A	G	A	A	A	G	A	A	G	G	A	A	A	A	G	A	A	A	A	A	A	A	A	A	G	G	A
IAAV1930	1A	584	T	C	C	C	C	C	C	C	C	C	T	T	C	C	T	C	C	C	C	T	C	C	C	C	C	C	T	T	C	C	C	C	T	C	T	C	C	C	C	C	C	C	T	T	T	T	T
RAC875_c62550_470	1A	584	C	T	T	T	T	T	T	T	T	T	C	C	T	T	C	T	T	T	T	C	T	T	T	T	T	T	C	C	T	C	T	T	C	T	C	T	T	T	T	T	T	T	C	C	C	C	C
AX-94592638	1A	585	G	G	G	G	G	G	A	G	G	G	A	G	G	G	G	G	A	G	G	G	G	A	G	G	A	G	G	A	A	A	G	G	G	G	G	G	A	G	G	A	A	G	G	G	A	G	G
AX-94664571	1A	585	C	C	C	C	C	C	T	C	C	C	C	C	C	C	C	T	T	C	C	C	C	C	C	C	C	T	T	T	C	C	C	T	C	C	T	C	C	C	C	C	C	C	T	C	T	T	T
BobWhite_c20073_382	1A	585	G	G	G	G	G	G	T	G	G	G	T	G	G	G	G	T	T	G	G	G	G	T	G	G	T	G	G	T	T	T	G	G	G	G	G	G	T	G	G	T	T	G	G	G	T	G	G
BobWhite_c20073_443	1A	585	G	G	G	G	G	G	G	G	A	G	G	G	G	G	G	G	G	G	G	G	G	A	G	G	G	A	G	G	A	A	G	G	G	G	A	G	G	G	G	G	G	A	G	G	A	A	G
BS00024107_51	1A	585	G	G	N	N	N	G	A	G	G	G	A	G	G	N	G	A	A	G	G	G	A	A	G	G	A	A	A	A	A	A	G	A	A	G	A	A	A	G	G	A	A	G	G	A	A	A	A
RFL_Contig1457_465	1A	585	C	C	C	N	N	C	C	T	C	T	C	C	C	C	C	C	C	C	T	C	C	T	T	C	T	C	C	C	C	C	C	C	C	C	C	T	C	T	C	T	T	C	C	C	C	C	C
RFL_Contig3395_1575	1A	585	A	A	A	A	A	A	A	A	G	A	A	A	A	A	A	A	A	A	A	A	A	G	A	A	A	G	A	A	G	G	A	A	A	A	G	A	A	A	A	A	A	A	A	A	G	G	A
AX-158536813	1A	586	T	T	T	T	T	T	C	T	T	T	T	T	T	T	T	C	C	T	T	T	T	T	T	T	T	T	T	T	T	T	T	C	T	T	T	T	T	T	T	T	T	T	T	T	T	T	T
BS00062759_51	1A	586	T	T	T	T	T	T	C	T	T	T	T	T	T	T	T	C	C	T	T	T	T	T	T	T	T	C	C	C	T	T	T	C	C	T	C	T	T	T	T	T	T	T	C	C	C	C	C
AX-108914743	1A	587	A	A	C	C	N	C	C	C	C	A	C	C	A	A	A	C	C	A	A	C	C	C	C	C	C	C	C	C	C	C	N	C	C	A	C	C	A	A	A	A	C	C	C	C	C	C	C
AX-109372762	1A	587	G	G	G	A	G	G	A	A	A	G	G	G	G	G	G	A	A	G	G	G	A	A	A	A	G	A	A	G	G	A	G	A	A	G	A	G	G	G	G	G	G	G	A	A	A	A	A
AX-111698963	1A	587	C	C	A	A	C	A	A	A	A	C	A	A	C	C	C	A	A	C	C	A	C	C	C	C	A	C	A	A	A	A	C	C	C	C	A	A	C	C	C	C	A	A	A	C	A	A	A
AX-95151237	1A	587	T	T	C	C	T	C	C	C	C	T	C	C	T	T	T	C	C	N	T	C	C	C	C	C	C	C	C	C	C	C	T	C	C	T	C	C	T	N	N	N	C	C	C	C	C	C	C
BS00011947_51	1A	587	C	C	C	C	C	C	C	C	A	C	C	C	C	C	C	C	C	C	C	C	C	A	C	C	C	A	C	C	A	A	C	C	C	C	A	C	C	C	C	C	C	C	C	C	A	A	C
BS00035273_51	1A	587	C	C	C	T	C	C	T	T	T	C	C	C	C	C	C	T	T	C	C	C	T	C	C	C	C	T	T	C	C	T	C	T	T	C	T	C	C	C	C	C	C	C	T	T	T	T	T
BS00070695_51	1A	587	G	G	A	A	G	A	A	A	A	G	A	A	G	G	G	A	A	G	G	A	G	G	G	G	A	G	A	A	A	A	G	G	G	G	A	A	G	G	G	G	A	A	A	G	A	A	A
BS00070991_51	1A	587	G	G	A	A	G	A	A	A	A	G	A	A	G	G	G	A	A	G	G	A	G	G	G	G	A	G	A	A	A	A	G	G	G	G	A	A	G	G	G	G	A	A	A	G	A	A	A
AX-95159552	1A	588	G	G	G	G	G	G	A	G	G	G	G	G	G	G	G	G	G	G	G	G	G	A	G	G	A	G	G	A	A	A	G	G	G	G	G	G	A	G	G	A	A	G	G	G	G	G	G
RAC875_c39312_339	1A	588	A	A	A	A	A	A	A	A	G	A	A	A	A	A	A	A	A	A	A	A	A	G	A	A	A	G	A	A	G	G	A	A	A	A	G	A	A	A	A	A	A	A	A	A	G	G	A
RAC875_rep_c112310_481	1A	588	T	T	T	T	T	T	T	T	C	T	T	T	T	T	T	T	T	T	T	T	T	C	N	T	T	C	T	T	C	C	T	T	T	T	C	T	T	T	T	T	T	T	T	T	C	C	T
AX-111471275	1A	589	C	T	C	C	T	T	T	C	T	C	T	T	C	C	C	T	T	C	C	T	T	T	T	T	T	T	T	T	T	T	C	T	T	C	T	T	C	C	C	C	T	T	T	T	T	T	T
AX-158556621	1A	589	C	C	C	C	C	C	C	C	T	C	T	C	C	C	C	T	T	C	C	T	T	C	C	C	C	T	T	T	C	T	C	T	T	C	T	T	C	C	C	C	C	C	T	T	T	T	T
BobWhite_c44947_277	1A	589	C	T	C	C	T	C	C	C	T	C	C	T	C	C	C	T	T	C	C	C	T	T	T	T	T	T	T	T	T	C	C	T	T	C	T	T	C	C	C	C	T	T	T	T	T	T	T
BobWhite_rep_c63205_143	1A	589	C	C	C	C	C	C	C	C	T	C	C	C	C	C	C	C	C	C	C	C	C	T	C	C	C	T	C	C	T	T	C	C	C	C	T	C	C	C	C	C	C	C	C	C	T	T	C
IAAV4435	1A	589	G	G	G	G	G	G	G	G	A	G	A	G	G	G	G	A	A	G	G	A	A	N	G	G	G	A	A	A	N	A	G	A	A	G	N	A	G	G	G	G	G	G	G	A	A	N	A
Tdurum_contig29915_167	1A	589	C	C	C	N	C	C	C	C	A	C	C	C	C	C	C	C	C	C	C	C	C	A	C	C	C	A	C	C	A	A	C	C	C	C	A	C	C	C	C	C	C	C	C	C	A	A	C
AX-111098763	1A	590	A	G	A	A	G	G	G	A	G	A	G	G	A	A	A	G	G	A	A	G	A	G	G	G	G	G	G	G	G	G	A	A	A	A	G	G	A	A	A	A	G	G	G	G	G	G	G
AX-158555502	1A	590	T	G	T	T	G	T	T	T	G	T	G	G	T	T	T	T	T	T	T	G	G	G	G	G	G	G	G	G	G	G	T	G	G	T	T	T	T	T	T	T	G	G	T	G	G	T	G
AX-158569209	1A	590	G	T	G	N	T	T	N	G	T	N	T	T	G	G	G	T	T	N	G	T	T	T	T	T	T	T	T	T	T	T	G	T	T	G	T	T	G	G	G	G	T	T	T	T	T	T	T
AX-89575429	1A	590	T	C	T	T	C	C	T	T	C	T	C	C	T	T	T	C	C	T	T	C	T	C	C	C	C	C	C	C	C	T	T	T	T	T	C	C	T	T	T	T	C	C	C	C	C	C	C
AX-94450565	1A	590	T	G	T	T	G	T	N	T	G	T	G	G	T	T	T	T	T	T	T	G	G	T	T	T	G	T	G	G	G	T	T	G	G	T	T	T	T	T	T	T	G	G	T	G	G	T	G
BS00059313_51	1A	590	A	A	A	A	A	A	A	A	G	A	A	A	A	A	A	A	A	A	A	A	A	G	N	A	A	G	A	A	G	G	A	A	A	A	G	A	A	A	A	A	A	A	A	A	G	G	A
wsnp_Ex_c1255_2411550	1A	590	T	G	T	T	G	T	T	T	G	T	G	G	T	T	T	T	T	T	T	G	G	G	G	G	G	G	G	G	G	G	T	G	G	T	T	T	T	T	T	T	G	G	T	G	G	T	G
wsnp_Ku_c330_683203	1A	590	T	C	T	T	C	T	T	T	C	T	C	C	T	T	T	T	T	T	T	C	C	T	T	T	C	C	C	C	C	T	T	C	C	T	T	T	T	T	T	T	C	C	T	C	C	T	C
AX-110508887	1A	591	T	T	T	T	T	C	T	T	C	T	C	T	T	T	T	C	C	T	T	C	T	T	T	T	T	C	C	C	T	T	C	T	C	T	C	C	T	T	T	T	T	T	C	C	C	C	C
AX-111564213	1A	591	T	T	T	T	T	C	C	T	C	T	C	T	T	T	T	C	C	T	T	C	T	T	T	T	T	C	C	C	T	T	C	T	C	T	C	C	T	T	T	T	T	T	C	C	C	C	C
AX-158605601	1A	591	G	A	G	G	A	A	G	G	G	G	G	A	G	G	G	A	A	G	G	G	A	A	A	A	A	G	G	G	A	A	G	A	G	G	A	A	G	G	G	G	A	A	A	G	G	A	G
CAP11_c1115_150	1A	591	C	C	C	C	C	T	C	C	C	C	C	C	C	C	C	T	T	C	C	C	C	C	C	C	C	C	C	C	C	C	T	C	C	C	N	T	C	C	C	C	C	C	T	C	C	N	C
Ra_c50996_468	1A	591	G	G	G	G	G	G	G	G	A	G	G	G	G	G	G	G	G	G	G	G	G	A	G	G	G	A	G	G	A	N	G	G	G	G	A	G	G	G	G	G	G	G	G	G	A	A	G
RAC875_c85550_73	1A	591	C	C	C	C	C	C	C	C	T	C	T	C	C	C	C	C	C	C	C	T	C	C	C	C	C	T	T	T	C	C	C	C	T	C	C	C	C	C	C	C	C	C	C	T	T	C	T
AX-94789084	1A	592	T	T	T	T	T	G	G	T	G	T	G	T	T	T	T	G	G	T	T	G	T	T	T	T	T	G	G	G	T	T	G	T	G	T	G	G	T	T	T	T	T	T	G	G	G	G	G
BobWhite_c66315_505	1A	592	C	C	C	C	C	C	C	C	C	C	T	C	C	C	C	C	C	C	C	T	C	C	C	C	C	C	T	T	C	C	C	C	T	C	T	T	C	C	C	C	C	C	T	T	C	T	T
BS00021780_51	1A	592	G	G	G	G	G	G	G	G	A	G	A	G	G	G	G	G	G	G	G	A	G	G	G	G	G	A	A	A	G	G	G	G	A	G	G	G	G	G	G	G	G	G	G	A	A	G	A
Excalibur_c6704_782	1A	592	G	G	G	G	G	G	G	G	T	G	G	G	G	G	G	G	G	G	G	G	G	T	G	G	G	T	G	G	T	T	G	G	G	G	T	G	G	G	G	G	G	G	G	G	T	T	G
Excalibur_c8235_241	1A	592	G	G	G	N	G	G	G	G	A	G	G	G	G	G	G	G	G	G	G	G	G	A	G	G	G	A	G	G	A	A	G	G	G	G	A	G	G	G	G	G	G	G	G	G	A	A	G
RAC875_c17367_549	1A	592	A	A	A	A	A	A	A	A	G	A	A	A	A	A	A	A	A	A	A	A	A	N	N	A	A	G	A	A	G	N	A	A	A	A	G	A	A	A	A	A	A	A	A	A	G	G	A
RFL_Contig2961_1117	1A	592	G	G	G	G	G	G	G	G	T	G	G	G	G	G	G	G	G	G	G	G	G	T	G	G	G	T	G	G	T	T	G	G	G	G	T	G	G	G	G	G	G	G	G	G	T	T	G
RFL_Contig2961_759	1A	592	C	C	C	C	C	C	C	C	T	C	C	C	C	C	C	C	C	C	C	C	C	T	C	C	C	T	C	C	T	T	C	C	C	C	T	C	C	C	C	C	C	C	C	C	T	T	C
wsnp_Ex_c46670_52108070	1A	592	A	A	A	A	A	A	A	A	A	A	G	A	A	A	A	A	A	A	A	G	A	A	A	A	A	A	N	G	A	A	A	A	G	A	G	G	A	A	A	A	A	A	G	G	A	G	G
AX-94788925	1A	593	G	A	A	A	A	G	G	G	G	G	G	A	G	G	G	A	A	G	G	G	A	A	A	A	A	G	A	G	A	G	G	A	G	G	A	A	G	G	G	G	A	A	A	G	G	A	A
RAC875_c9601_1680	1A	593	C	C	C	C	C	C	C	C	A	C	C	C	C	C	C	C	C	C	C	C	C	A	C	C	C	A	C	C	A	A	C	C	C	C	A	C	C	C	C	C	C	C	C	C	A	A	C
RAC875_s117301_141	1A	593	C	C	C	C	C	C	C	C	T	C	C	C	C	C	C	C	C	C	C	C	C	T	C	C	C	T	C	C	T	T	C	C	C	C	T	C	C	C	C	C	C	C	C	C	T	T	C
wsnp_Ex_c2918_5381441	1A	593	A	G	G	G	G	G	G	A	N	A	A	G	A	A	A	G	G	A	A	A	G	G	G	G	G	N	G	A	G	G	G	G	A	A	G	G	A	A	A	A	G	G	G	A	N	G	G
wsnp_Ex_rep_c72011_70562321	1A	593	C	A	A	A	A	C	C	C	C	C	C	A	C	C	C	A	A	C	C	C	A	A	N	A	A	C	A	C	A	C	C	A	C	C	A	A	C	C	C	C	A	A	A	C	C	A	A
wsnp_JD_c12333_12595897	1A	593	A	G	G	G	G	A	A	A	A	A	A	G	A	A	A	G	G	A	A	A	G	G	G	G	G	G	G	A	G	A	A	G	A	A	G	G	A	A	A	A	G	G	G	A	A	G	G
wsnp_Ku_c13952_22097895	1A	593	T	T	T	C	C	C	C	T	C	T	C	T	T	T	T	C	C	T	T	T	T	C	C	C	C	T	C	C	T	T	T	C	C	T	N	T	C	T	T	C	T	T	C	T	T	T	T
AX-111467128	1A	594	G	A	A	A	A	G	G	G	G	G	G	A	G	G	G	A	A	G	G	G	A	A	A	A	A	G	A	G	N	G	G	A	G	G	A	A	G	G	G	G	A	A	A	G	G	A	A
Tdurum_contig47006_2711	1A	594	A	G	G	G	G	A	G	A	A	A	A	G	A	A	A	G	G	A	A	A	G	G	G	G	G	A	G	A	G	G	A	G	A	A	A	G	A	A	A	A	G	G	G	A	A	G	G
tplb0059i08_441	1A	594	C	T	T	T	T	T	T	C	C	C	C	T	C	C	C	T	T	C	C	C	T	T	T	T	T	C	T	C	T	T	T	T	C	C	T	T	C	C	C	C	T	T	T	C	C	T	T
AX-94647324	1B	1	T	T	C	T	C	T	T	T	C	T	T	C	C	T	T	C	T	C	T	T	C	C	T	T	C	C	C	C	C	C	T	C	T	C	N	C	T	T	T	T	C	C	T	T	C	C	C
BS00022180_51	1B	1	C	C	C	C	C	C	C	C	C	C	C	C	C	C	C	C	C	C	C	C	C	T	C	C	T	C	T	T	T	T	C	C	C	C	C	C	C	C	C	C	T	C	C	C	T	T	T
BS00050522_51	1B	1	C	C	T	C	T	C	C	C	T	C	C	T	T	C	C	T	C	T	C	C	T	C	C	C	C	T	C	C	C	C	C	T	C	T	C	T	C	C	C	C	C	T	C	C	T	C	C
BS00093078_51	1B	1	C	C	C	T	C	T	C	C	T	C	C	C	T	C	C	T	T	T	C	C	T	T	N	T	T	T	T	T	T	T	C	T	C	T	N	T	C	C	C	C	T	T	C	C	C	T	T
Excalibur_c12376_569	1B	1	C	C	C	C	N	C	C	C	C	C	C	C	C	C	N	C	C	C	C	C	C	T	C	C	T	C	T	T	T	T	C	C	C	C	N	C	C	C	C	C	T	C	C	C	C	T	T
Excalibur_c21898_1423	1B	1	T	T	T	C	T	C	T	T	C	T	T	T	C	T	T	C	C	C	T	T	C	C	C	C	C	C	C	C	C	C	T	C	T	C	T	C	T	T	T	T	C	C	T	T	T	C	C
Kukri_c44369_131	1B	1	G	G	G	T	G	T	G	G	T	G	G	G	T	G	G	T	T	T	G	G	T	G	T	T	G	T	G	G	G	G	G	T	G	T	G	T	G	G	G	G	G	T	G	G	G	G	G
fcp618_266	1B	1	A	A	A	A	A	A	A	A	T	A	A	T	T	T	A	A	A	T	A	A	T	A	A	A	A	T	A	A	A	A	A	T	A	T	A	A	A	A	A	A	A	A	A	A	A	A	A
fcp618_268	1B	1	A	T	T	T	A	T	A	A	A	A	A	A	A	A	T	T	T	A	A	A	A	T	T	T	A	A	A	A	T	A	A	A	A	A	A	T	A	A	A	A	A	T	A	A	A	A	A
fcp618_274	1B	1	A	A	A	A	T	A	A	T	A	T	A	A	A	A	A	A	A	A	A	A	A	A	A	A	A	A	A	A	A	A	T	A	T	A	A	A	T	T	A	T	A	A	A	A	A	A	A
fcp618_999	1B	1	T	A	A	A	A	A	A	A	A	A	T	A	A	A	A	A	A	A	T	T	A	A	A	A	T	A	T	T	A	T	A	A	A	A	T	A	A	A	A	A	T	A	T	T	T	T	T
BS00071161_51	1B	2	T	T	T	T	T	T	T	T	T	T	T	T	T	T	T	T	T	T	T	T	T	C	T	T	C	T	C	C	C	C	T	T	T	T	T	T	T	T	T	T	C	T	T	T	C	C	C
AX-95154820	1B	4	G	G	A	A	G	A	G	G	G	N	A	A	G	G	G	A	A	G	A	A	G	G	A	A	G	G	G	G	G	G	G	G	G	G	G	A	G	G	G	G	G	A	G	G	G	G	G
BS00022504_51	1B	4	G	G	A	A	G	A	G	G	G	G	A	A	G	G	G	A	A	G	A	A	G	G	N	A	G	G	G	G	G	G	G	G	G	G	G	A	G	G	G	G	G	G	G	G	G	G	G
BS00022505_51	1B	4	T	G	T	T	N	T	T	G	T	N	T	T	T	T	T	T	T	T	T	T	T	T	T	T	T	T	T	T	T	T	G	T	G	T	T	T	G	G	T	G	T	T	T	T	T	T	T
Kukri_c79308_278	1B	4	G	A	G	G	A	G	G	A	G	A	G	G	G	G	G	G	G	G	G	G	G	G	G	G	G	G	G	G	G	G	A	G	A	G	G	G	A	N	G	A	G	G	G	G	G	G	G
Kukri_rep_c106834_139	1B	4	C	T	C	C	T	C	C	T	C	T	C	C	C	C	C	C	C	C	C	C	C	C	C	C	C	C	C	C	C	C	T	C	T	C	C	C	T	T	C	T	C	C	C	C	C	C	C
RFL_Contig3481_1669	1B	4	T	T	T	T	T	T	N	C	C	T	C	C	T	C	T	C	C	T	C	C	T	T	C	T	T	T	T	T	T	T	T	T	T	C	C	T	C	C	T	C	T	C	T	N	T	T	C
AX-158540320	1B	5	A	A	G	G	A	G	G	A	A	A	G	G	A	A	A	G	G	A	G	G	A	N	G	G	N	A	N	N	N	N	A	A	A	A	A	G	A	A	G	A	N	A	A	A	A	N	N
BS00022482_51	1B	5	C	T	C	C	T	C	C	T	C	T	C	C	C	C	C	C	C	C	C	C	C	C	C	C	C	C	C	C	C	C	T	C	T	C	C	C	T	T	C	T	C	C	C	C	T	C	C
AX-95259195	1B	6	G	A	A	A	A	A	A	A	G	A	A	A	G	G	G	A	A	G	A	A	A	G	A	A	G	G	G	G	G	G	A	G	A	G	A	A	A	A	A	A	G	A	A	A	A	G	G
TG0005	1B	6	A	A	A	A	A	A	A	A	A	A	A	A	A	A	A	A	A	A	A	A	A	G	A	G	A	A	A	G	A	G	A	A	A	A	A	A	A	A	A	A	A	A	A	A	A	A	A
TG0047	1B	6	T	T	C	T	T	C	C	T	T	T	C	C	T	T	T	C	C	T	C	C	T	T	C	C	C	T	T	T	T	T	T	T	T	T	C	C	T	T	C	T	T	T	C	T	T	N	T
AX-158521438	1B	7	C	C	C	C	G	C	C	G	C	G	G	C	C	C	C	C	C	C	G	G	G	C	C	C	C	C	C	C	C	C	G	C	G	C	C	C	G	G	C	G	C	C	C	C	G	C	C
AX-158607148	1B	7	A	A	A	A	G	A	A	G	A	G	G	A	A	G	A	A	A	A	G	G	N	G	A	A	G	A	G	N	G	G	G	N	G	A	N	A	G	G	A	G	G	A	A	A	G	G	G
Excalibur_c30569_384	1B	8	T	C	T	T	C	T	T	C	T	C	C	T	T	T	T	T	T	T	C	C	C	T	T	T	N	T	N	T	N	N	C	T	C	T	T	T	C	C	T	C	T	T	T	T	C	N	N
Excalibur_c43567_850	1B	8	T	T	T	T	T	T	T	T	T	T	C	T	T	C	T	C	C	T	T	T	T	C	T	T	C	T	C	C	C	C	T	T	C	C	C	T	T	T	T	T	C	C	C	T	T	C	C
AX-94668775	1B	9	G	G	G	G	G	G	G	G	G	G	G	G	G	N	G	G	G	G	G	G	G	A	G	G	A	G	A	A	A	A	G	G	G	G	N	G	G	G	G	G	A	G	G	G	G	A	A
BS00005004_51	1B	9	T	T	T	T	T	T	T	T	T	T	T	T	T	T	T	T	T	T	T	T	T	G	T	T	G	T	G	G	G	G	T	T	T	T	T	T	T	T	T	T	G	T	T	T	T	G	G
wsnp_BE405749B_Ta_2_1	1B	9	C	C	T	T	C	T	C	C	C	C	C	T	C	C	C	C	T	C	C	C	C	C	T	T	C	C	C	C	C	C	C	C	C	C	C	T	C	C	C	C	C	T	C	C	C	C	C
AX-94997422	1B	10	T	G	G	G	T	G	G	T	T	T	G	G	G	G	N	G	G	G	G	T	G	G	G	G	G	T	G	G	G	G	T	T	T	T	N	T	G	T	G	T	G	G	T	T	G	G	G
Kukri_c36151_170	1B	10	A	A	G	G	A	G	G	A	A	A	G	G	A	G	A	A	G	A	G	A	G	G	G	G	G	A	G	G	G	G	A	A	A	A	N	A	G	A	G	A	G	G	A	A	A	G	G
Kukri_c92979_195	1B	10	T	T	C	C	T	C	C	T	T	T	C	C	T	C	T	T	C	T	C	T	C	C	C	C	C	T	C	C	C	C	T	T	T	T	N	T	C	T	C	T	C	C	T	T	T	C	C
RFL_Contig4140_1135	1B	10	A	A	G	G	A	G	G	A	A	A	A	G	A	A	A	A	G	A	A	A	G	A	G	G	A	A	A	A	A	A	A	A	A	A	A	A	G	A	G	A	A	A	A	A	A	A	A
TA004380-0460	1B	10	T	T	T	T	T	T	T	T	T	T	T	T	T	T	T	T	T	T	T	T	T	G	T	T	G	T	G	G	G	G	T	T	T	T	T	T	T	T	T	T	G	G	T	T	T	G	G
Tdurum_contig47083_278	1B	10	A	A	A	A	A	A	G	A	A	A	A	A	A	A	A	A	G	A	A	A	G	G	G	G	G	A	G	G	G	G	A	A	A	A	N	A	G	A	G	A	G	G	A	A	A	G	G
wsnp_BE637971B_Ta_1_20	1B	10	N	T	T	T	N	T	T	C	C	N	T	T	T	T	N	T	T	T	T	C	T	T	T	T	T	C	T	T	T	T	C	C	N	C	N	T	T	N	T	C	T	T	C	C	T	T	T
AX-158607271	1B	12	G	G	T	T	G	T	G	G	G	G	G	T	G	G	G	G	G	G	G	G	T	G	G	G	G	G	G	G	G	G	G	G	G	G	G	G	G	G	G	G	G	G	G	G	G	G	G
AX-94692514	1B	12	C	G	G	G	C	G	C	C	C	C	G	G	G	G	C	G	C	G	G	C	G	C	G	G	C	C	C	C	C	C	C	C	C	C	C	G	C	C	C	C	C	C	C	C	G	C	C
BS00004903_51	1B	12	A	A	A	A	A	A	C	A	A	A	A	A	A	A	A	A	C	A	A	A	A	C	A	A	C	A	C	C	C	C	A	A	A	A	A	A	C	A	C	A	C	C	A	A	A	C	C
AX-94759371	1B	14	C	G	C	C	G	C	C	C	C	C	G	C	G	N	C	G	C	G	G	C	C	C	C	C	C	C	C	C	C	C	C	C	C	C	C	G	C	C	C	C	C	C	C	C	G	C	C
Kukri_c76307_182	1B	14	T	C	T	C	C	C	C	T	T	T	C	T	C	C	T	C	C	C	C	T	C	C	C	C	C	T	C	C	C	C	T	T	T	T	C	C	C	T	C	T	C	C	C	C	C	C	C
AX-158521638	1B	15	C	C	C	T	T	C	T	C	C	C	C	C	C	C	C	T	T	C	C	C	T	N	T	T	N	T	N	N	N	N	C	T	C	C	T	T	T	C	T	C	N	T	T	T	C	N	N
AX-158540316	1B	15	T	T	T	T	C	T	C	T	T	T	C	T	C	C	T	C	C	C	C	T	T	C	C	C	C	C	C	C	C	C	T	C	T	T	C	T	C	T	C	T	C	C	C	C	C	C	C
AX-94602901	1B	15	T	T	T	C	T	T	C	T	T	T	T	T	T	T	T	C	C	T	T	T	C	C	C	C	C	C	C	C	C	C	T	C	T	T	N	C	C	T	C	T	C	T	T	T	T	C	C
BobWhite_c28295_256	1B	15	T	T	T	T	T	T	G	T	T	T	T	T	T	T	T	T	G	T	T	T	T	G	T	T	G	T	G	G	G	G	T	T	T	T	T	T	G	T	G	T	G	G	T	T	T	G	G
BS00089524_51	1B	15	A	A	A	C	A	A	C	A	A	A	A	A	A	A	A	C	C	A	A	A	C	A	C	C	A	C	A	A	A	A	A	C	A	A	A	C	C	A	C	A	A	A	A	A	A	A	A
BS00105846_51	1B	15	C	C	C	T	T	C	C	C	C	N	C	C	C	C	C	T	C	C	C	C	T	T	T	T	T	T	T	T	T	T	C	T	C	C	T	T	C	C	C	C	T	C	T	T	C	T	T
BS00108058_51	1B	15	C	C	C	T	C	C	C	C	C	C	C	C	C	C	C	T	C	C	C	C	T	C	T	T	C	T	C	C	C	C	C	T	C	C	C	T	C	C	C	C	C	C	C	C	C	C	C
AX-108893457	1B	16	A	A	G	A	G	G	A	A	A	A	A	G	G	A	A	A	A	G	A	A	A	A	A	A	A	A	A	A	A	A	A	A	A	A	N	A	A	A	A	A	A	G	G	G	G	A	A
AX-95182696	1B	16	A	A	C	A	C	C	A	A	A	A	A	C	C	A	A	A	A	C	A	A	A	A	A	A	A	A	A	A	A	A	A	A	A	A	N	A	A	A	A	A	A	C	C	C	C	A	A
AX-95245523	1B	16	G	G	A	G	A	A	A	G	G	G	G	A	A	G	G	G	A	A	G	G	G	G	G	G	G	G	G	G	G	G	G	G	G	G	A	G	A	G	A	G	G	A	A	A	A	G	G
BS00011695_51	1B	16	A	A	G	A	G	G	A	A	A	A	A	G	G	A	A	A	A	G	A	A	A	A	A	A	A	A	A	A	A	A	A	A	A	A	N	A	A	A	A	A	A	G	G	G	G	A	A
BS00074962_51	1B	16	T	T	T	T	T	T	N	T	T	T	T	T	T	T	T	T	N	T	T	T	T	C	T	T	C	T	C	C	C	C	T	T	T	T	T	T	N	T	N	T	C	T	T	T	T	C	C
AX-94570104	1B	17	G	G	A	A	A	A	G	G	G	G	A	A	A	G	G	G	G	A	G	G	G	G	G	G	G	G	G	G	G	G	G	G	A	A	A	G	G	G	G	G	G	A	A	A	A	G	G
AX-94769850	1B	17	T	T	T	T	T	T	T	T	T	T	T	T	T	T	T	T	T	T	T	T	C	T	C	C	T	C	T	T	T	T	T	C	T	T	T	C	T	T	T	T	T	T	T	T	T	T	T
Ku_c31363_2165	1B	17	A	A	A	A	A	A	C	A	A	A	A	A	A	A	A	C	C	A	A	A	A	C	A	A	C	A	C	C	C	C	A	A	A	A	N	A	C	A	C	A	C	A	A	A	A	C	C
BS00105833_51	1B	18	T	T	T	T	T	T	C	T	T	T	T	T	T	T	T	C	C	T	T	T	T	C	T	T	C	T	C	C	C	C	T	T	T	T	N	T	C	T	C	T	C	T	T	T	T	C	C
CAP7_c3847_204	1B	18	G	G	G	N	A	G	A	G	G	G	G	G	G	G	G	A	A	G	G	G	A	A	N	A	A	A	A	A	A	A	G	A	A	G	A	A	A	G	A	G	A	G	A	A	G	A	A
IAAV4194	1B	18	T	T	T	T	T	T	T	T	T	T	T	T	T	T	T	C	T	T	T	T	C	C	C	C	C	T	C	C	C	C	T	T	T	T	T	N	T	T	T	T	C	T	T	T	T	C	C
RAC875_c15942_571	1B	18	T	T	T	T	T	T	C	T	T	T	T	T	T	T	T	C	C	T	T	T	T	C	T	T	C	T	C	C	C	C	T	T	T	T	T	T	C	T	C	T	C	T	T	T	T	C	C
Tdurum_contig78972_316	1B	18	A	A	A	A	A	A	G	A	A	A	A	A	A	A	A	G	G	A	A	A	G	G	G	G	G	G	G	G	G	G	A	G	G	A	G	G	G	A	G	A	G	A	G	G	A	G	G
Tdurum_contig29484_628	1B	21	C	C	C	C	C	T	T	T	C	C	C	C	C	C	T	C	C	C	C	C	C	T	C	T	T	T	C	T	T	C	T	T	C	T	C	T	T	T	T	T	T	T	T	T	T	T	T
AX-95234532	1B	22	C	C	C	C	C	C	G	C	C	C	C	C	C	C	C	G	G	C	C	C	G	G	C	C	G	C	G	G	G	C	C	C	G	C	C	C	G	C	G	C	G	N	C	C	C	C	G
BS00110121_51	1B	22	A	A	A	A	A	A	G	A	A	A	A	A	A	A	A	G	G	A	A	A	G	G	N	A	G	A	G	G	G	G	A	A	G	A	N	A	G	A	G	A	G	G	A	A	A	G	G
Excalibur_c3270_1566	1B	24	A	A	A	A	A	A	A	A	A	A	A	A	A	A	A	C	C	A	A	A	A	A	A	A	A	A	A	A	A	A	A	A	A	A	A	A	A	A	A	A	A	A	A	A	A	A	A
tplb0055p02_1074	1B	25	C	C	C	N	C	C	C	C	C	N	C	C	C	C	C	C	A	C	C	C	C	A	C	C	A	C	A	A	A	A	C	C	C	C	N	C	C	C	C	C	A	C	C	C	C	A	A
AX-158570920	1B	26	T	T	T	T	T	T	T	T	T	T	T	C	T	T	T	T	C	T	T	T	T	C	C	C	C	T	C	C	C	C	T	T	T	T	N	T	T	T	T	T	C	T	T	N	T	C	C
CAP8_c1305_148	1B	26	A	A	A	A	G	G	A	A	A	A	A	G	A	A	A	A	A	A	A	A	G	A	A	A	A	A	A	A	G	A	G	A	A	A	G	A	A	A	A	A	A	G	A	G	A	A	A
Tdurum_contig44861_1253	1B	26	A	A	A	A	A	A	A	A	A	A	A	A	A	C	A	A	C	A	A	A	A	C	A	A	C	A	C	C	C	C	A	A	A	C	N	A	A	A	A	A	C	A	A	A	A	C	C
wsnp_Ex_c5780_10153638	1B	26	G	G	G	G	G	G	A	G	G	G	G	G	A	A	G	G	N	A	G	G	G	A	G	G	A	G	A	A	A	A	G	G	G	A	A	G	A	G	A	G	A	G	A	A	G	A	A
Kukri_c19251_579	1B	27	T	T	C	C	C	C	T	T	T	T	C	T	C	T	C	C	C	T	T	T	C	C	C	C	C	C	C	C	C	C	C	C	C	T	C	C	T	C	T	C	C	C	C	C	C	C	C
RAC875_c51663_87	1B	27	T	T	T	T	T	T	T	T	T	T	T	T	T	C	T	T	C	T	T	T	T	C	T	T	C	T	C	C	C	C	T	T	T	C	C	T	T	T	T	T	C	C	C	C	T	C	C
BS00004789_51	1B	29	A	A	A	A	A	A	A	A	A	A	A	A	A	A	A	A	N	A	A	A	A	G	A	A	G	A	G	G	G	G	A	A	A	A	N	A	A	A	A	A	G	A	A	A	A	G	G
Tdurum_contig56188_569	1B	29	T	T	T	T	T	T	T	T	T	T	T	T	T	T	T	T	T	T	T	T	T	C	T	T	C	T	C	C	C	C	T	T	T	T	N	T	T	T	T	T	C	C	T	T	T	C	C
wsnp_Ex_c2117_3976893	1B	29	G	G	G	G	G	G	G	G	G	G	G	G	G	T	G	G	T	G	G	G	G	T	G	G	T	G	T	T	T	T	G	G	G	T	G	G	G	G	G	G	T	T	G	G	G	T	T
AX-94484295	1B	33	A	A	A	A	A	A	A	A	A	A	A	A	A	A	A	A	A	A	A	A	A	G	A	A	G	A	G	G	G	G	A	A	A	A	G	A	A	A	A	A	G	G	G	A	A	G	G
Tdurum_contig9874_391	1B	33	G	G	G	G	G	G	G	G	G	G	G	G	G	G	N	G	G	G	G	G	G	T	G	G	T	G	T	T	T	T	G	G	G	G	G	G	G	G	G	G	T	G	G	G	G	T	T
Tdurum_contig9874_547	1B	33	C	C	C	C	C	C	C	C	C	C	C	C	C	C	C	C	C	C	C	C	C	T	C	C	T	C	T	T	T	T	C	C	C	C	C	C	C	C	C	C	T	C	C	C	C	T	T
AX-158532167	1B	34	T	T	G	G	G	G	G	T	N	T	T	T	T	G	T	T	T	T	T	T	G	G	G	G	G	G	G	G	G	G	G	G	T	T	G	G	T	G	G	T	G	G	G	G	G	G	G
AX-95085078	1B	34	C	C	C	C	C	C	C	C	C	C	C	C	C	C	N	C	C	C	C	C	C	T	C	C	T	C	T	T	T	T	C	C	C	C	N	C	C	C	C	C	T	T	C	C	C	T	T
AX-94796921	1B	38	C	C	N	C	C	C	C	C	C	C	G	C	C	N	G	C	C	C	C	C	C	G	G	G	G	C	G	G	G	G	C	C	C	C	G	C	C	C	C	C	G	G	G	C	C	G	G
AX-95196278	1B	38	G	G	G	G	G	G	G	G	G	G	A	G	G	G	A	G	G	G	G	G	G	A	A	A	A	G	A	A	A	A	G	G	G	G	A	G	G	G	G	G	A	A	A	G	G	A	A
AX-158561105	1B	39	G	G	A	N	G	G	G	G	G	G	A	G	G	A	A	G	A	G	G	G	G	A	A	A	A	G	A	A	A	A	G	G	A	G	A	G	G	G	G	G	A	A	A	G	G	A	A
AX-158570941	1B	39	T	T	T	T	T	T	T	T	T	T	C	T	T	C	C	T	C	T	T	T	T	N	C	C	N	T	N	N	N	N	T	T	C	T	C	T	T	T	T	T	N	C	C	T	T	N	N
BS00022590_51	1B	39	A	A	A	A	A	A	A	A	A	A	G	A	A	A	G	A	G	A	A	A	A	G	G	G	G	A	G	G	G	G	A	A	A	A	A	A	A	A	A	A	G	A	A	A	A	G	G
BS00065053_51	1B	39	C	C	C	C	C	C	C	C	C	C	T	C	C	T	T	C	T	C	C	C	C	C	T	T	C	C	C	C	C	C	C	C	T	C	N	C	C	C	C	C	C	C	T	C	C	C	C
Kukri_c47342_73	1B	39	A	A	A	A	A	A	A	A	A	A	A	A	A	G	A	A	A	A	A	A	A	G	A	A	G	A	G	G	G	G	A	A	G	A	G	A	A	A	A	A	G	G	G	A	A	G	G
BS00067003_51	1B	40	C	C	T	C	C	C	C	C	C	C	T	C	C	N	T	C	T	C	C	C	C	C	T	T	C	C	C	C	C	C	C	C	T	C	N	C	C	C	C	C	C	T	T	C	C	C	C
Kukri_rep_c100936_449	1B	40	C	C	C	C	N	C	C	C	C	C	C	C	C	T	C	C	T	C	C	C	C	T	C	C	T	C	T	T	T	T	C	C	T	C	T	T	C	C	C	C	T	C	T	C	T	T	T
GENE-0427_442	1B	41	G	G	G	G	G	G	G	G	G	G	G	G	G	A	G	G	A	G	G	G	G	A	G	G	A	G	A	A	A	A	G	G	A	G	A	A	G	G	G	G	A	G	A	G	A	A	A
AX-94607208	1B	42	T	T	T	T	T	T	T	T	T	T	T	T	T	T	T	T	T	T	T	T	T	T	T	T	C	C	C	C	C	T	T	T	T	T	T	T	T	T	T	T	C	T	T	T	T	T	T
IAAV2838	1B	42	C	C	C	N	N	C	C	C	C	C	C	C	C	C	C	C	C	C	C	C	C	T	C	C	T	C	T	T	T	T	C	C	C	C	C	T	C	C	C	C	T	C	C	C	T	T	T
Tdurum_contig9762_314	1B	42	A	A	A	A	A	A	A	A	A	A	A	A	A	A	A	A	A	A	A	A	A	G	A	A	G	A	G	G	G	G	A	A	G	A	G	A	A	A	A	A	G	A	G	A	A	G	G
Tdurum_contig11334_554	1B	43	T	T	T	T	T	T	T	T	T	T	T	T	T	T	T	T	T	T	T	T	T	C	T	T	C	T	C	C	C	C	T	T	T	T	T	T	T	T	T	T	C	T	T	T	T	C	C
Excalibur_c95656_129	1B	45	T	T	T	C	T	T	T	T	T	T	T	C	C	C	T	C	C	T	T	T	T	N	T	T	N	T	N	N	N	N	T	T	C	T	C	C	T	T	T	T	N	C	C	T	C	N	N
RFL_Contig2160_617	1B	47	G	G	G	G	G	G	G	G	G	G	G	A	A	A	G	A	A	G	G	G	G	G	G	G	G	G	G	G	G	G	G	G	G	G	G	A	G	G	G	G	G	A	G	G	A	G	G
wsnp_Ra_c19335_28504388	1B	47	T	T	T	G	T	T	T	T	T	T	T	G	G	G	T	G	G	T	T	T	T	G	T	T	G	T	G	G	G	G	T	T	G	T	G	G	T	T	T	T	G	G	G	T	G	G	G
RAC875_c90169_393	1B	48	T	T	T	C	T	T	T	T	T	T	T	C	C	C	T	C	C	T	T	T	T	C	T	T	C	T	C	C	C	C	T	T	C	T	C	C	T	T	T	T	C	C	C	T	C	C	C
IACX502	1B	50	T	T	T	C	T	T	T	T	T	T	T	C	T	T	T	T	T	T	T	T	T	T	T	T	T	T	T	T	T	T	T	T	T	T	T	C	T	T	T	T	T	C	T	T	C	T	T
IAAV8952	1B	50	A	A	A	A	A	A	G	A	A	A	A	A	A	G	A	A	G	A	A	A	G	A	G	G	A	G	A	A	A	A	A	G	G	A	N	A	G	G	A	G	A	A	G	G	A	A	A
Kukri_c8533_1398	1B	50	A	A	A	A	A	A	G	A	A	A	A	A	A	A	A	A	A	A	A	A	G	A	G	G	A	G	A	A	A	A	A	G	A	A	A	A	G	G	A	G	A	A	A	G	A	A	A
BS00087784_51	1B	51	C	C	C	C	C	C	C	C	C	C	C	C	T	C	T	T	T	C	C	C	C	C	T	T	C	C	C	C	C	C	C	C	C	C	C	C	C	C	C	C	C	C	C	C	C	C	C
BS00087787_51	1B	51	C	C	C	C	C	C	C	C	C	C	C	C	C	C	C	C	C	C	C	C	C	T	C	C	T	C	T	T	T	T	C	C	C	C	C	C	C	C	C	C	T	C	C	C	C	T	T
Ra_c16879_977	1B	52	G	G	G	T	G	G	G	G	G	G	G	T	G	G	G	G	G	G	G	G	G	G	G	G	G	G	G	G	G	G	G	G	G	G	G	N	G	G	G	G	G	T	G	G	T	G	G
AX-94413562	1B	53	C	C	C	C	C	C	C	C	C	C	C	C	T	C	T	T	C	C	C	C	C	C	C	C	C	C	C	C	C	C	C	C	C	C	C	C	C	C	C	C	C	C	C	C	C	C	C
BS00095225_51	1B	53	T	G	G	G	G	G	G	G	T	G	G	G	G	G	T	T	G	G	G	G	T	T	G	T	T	T	T	T	T	G	G	T	T	T	T	G	G	G	G	G	T	T	G	T	T	T	G
Tdurum_contig82187_189	1B	53	T	T	T	G	T	T	T	T	T	T	T	G	T	T	T	T	T	T	T	T	T	N	N	T	N	T	N	N	N	N	T	T	T	T	T	G	T	T	T	T	N	G	T	T	G	N	N
wsnp_Ex_c12063_19310114	1B	53	A	A	A	N	A	A	G	A	A	A	G	G	A	N	A	A	G	A	A	A	G	A	G	G	A	G	A	A	A	A	A	G	G	A	N	G	G	G	A	G	A	G	G	G	G	A	A
BS00105606_51	1B	56	G	G	G	G	G	G	G	G	G	G	G	G	G	G	G	G	G	G	G	G	G	A	G	G	A	G	A	A	A	A	G	G	G	G	G	G	G	G	G	G	A	G	G	G	G	A	A
IAAV7915	1B	56	T	T	T	C	T	T	T	T	T	T	C	C	T	C	T	T	C	T	T	T	T	T	C	C	T	T	T	T	T	T	T	T	C	T	C	C	T	T	T	T	T	C	C	T	C	T	T
wsnp_Ex_c6417_11155739	1B	56	T	T	T	C	T	T	T	T	T	T	C	C	T	C	T	T	C	T	T	T	T	T	C	C	T	T	T	T	T	T	T	T	C	T	N	C	T	T	T	T	T	C	C	T	C	T	T
wsnp_Ku_c11987_19473636	1B	56	A	A	A	N	A	A	A	A	A	A	G	G	A	G	A	A	G	A	A	A	A	G	G	G	G	A	G	G	G	G	A	A	G	A	N	G	A	A	A	A	G	G	G	A	G	G	G
AX-94648555	1B	57	A	A	A	G	A	A	A	A	A	A	A	A	A	A	A	A	A	A	A	A	A	G	A	A	G	A	G	G	G	G	A	A	A	A	N	G	A	A	A	A	G	G	A	A	G	G	G
BS00110546_51	1B	57	G	G	G	A	G	G	G	G	G	G	G	G	G	G	G	G	G	G	G	G	G	G	G	G	G	G	G	G	G	G	G	G	G	G	G	G	G	G	G	G	G	A	G	A	G	G	G
Tdurum_contig75938_1546	1B	57	G	G	G	A	G	G	A	G	G	G	A	A	G	A	G	G	A	G	G	G	A	G	A	A	G	A	G	G	G	G	G	A	A	G	N	A	A	A	G	A	G	A	A	G	A	G	G
AX-109946561	1B	58	T	T	T	C	T	T	C	T	T	T	C	C	C	C	C	C	C	T	T	T	C	C	C	C	C	C	C	C	C	C	T	C	C	T	C	T	C	C	T	C	C	T	C	C	T	C	C
AX-158595824	1B	58	T	T	T	T	T	T	T	T	T	T	T	C	C	T	C	C	C	T	T	T	T	N	C	C	N	T	N	N	N	N	T	T	C	T	T	T	T	T	T	T	N	T	T	T	T	N	N
CAP8_rep_c9642_82	1B	58	A	A	A	G	A	A	G	A	A	A	G	A	A	G	A	A	A	A	A	A	G	G	A	A	G	G	G	G	G	G	A	G	A	A	G	A	G	G	A	G	G	A	G	G	A	G	G
RAC875_rep_c109416_191	1B	58	C	C	C	T	C	C	T	C	C	C	T	C	C	T	C	C	C	C	C	C	T	C	C	C	C	T	C	C	C	C	C	T	C	C	N	C	T	T	C	T	C	C	T	T	C	C	C
AX-158570978	1B	59	C	C	C	T	C	C	T	C	C	C	C	C	T	T	C	C	C	C	C	C	T	N	C	C	N	T	N	N	N	N	C	T	C	C	T	C	T	T	C	T	N	C	T	T	C	N	N
AX-94835306	1B	59	T	T	T	N	T	T	C	T	T	T	T	T	T	C	T	T	T	T	T	T	C	T	T	T	T	C	T	T	T	T	T	C	T	T	N	T	C	C	T	C	T	T	C	C	T	T	T
AX-94990715	1B	60	A	A	A	G	A	A	G	A	A	A	A	A	G	G	A	A	A	A	A	A	G	G	A	A	G	G	G	G	G	G	A	G	A	A	G	A	G	G	A	G	G	G	G	G	A	G	G
RAC875_c826_839	1B	60	A	A	A	G	A	A	G	A	A	A	A	A	G	G	A	A	A	A	A	A	G	G	A	A	G	G	G	G	G	G	A	G	A	A	G	A	G	G	A	G	G	A	G	G	A	G	G
wsnp_Ex_c2111_3963161	1B	60	G	G	G	A	G	G	A	G	G	G	G	G	A	A	G	G	G	G	G	G	A	N	G	G	N	A	N	N	N	N	G	A	G	G	A	G	A	A	G	A	N	G	A	A	G	N	N
RAC875_c79370_378	1B	62	A	A	A	A	A	A	A	A	A	A	A	A	A	A	A	A	A	A	A	A	A	G	A	A	G	A	G	G	G	G	A	A	A	A	N	A	A	A	A	A	G	G	A	A	A	G	G
wsnp_Ex_c25782_35041189	1B	63	A	A	A	G	G	A	G	A	A	A	G	A	G	G	G	G	G	A	A	A	G	G	G	G	G	G	G	G	G	G	A	G	G	A	G	G	G	G	A	G	G	G	G	G	G	G	G
RAC875_c3762_710	1B	66	A	A	A	G	A	A	G	G	A	G	G	G	G	A	A	A	A	G	G	G	A	A	G	A	A	A	A	A	A	G	G	A	A	A	A	G	G	G	G	G	A	A	G	A	A	A	G
RAC875_rep_c69508_215	1B	66	T	T	T	C	T	T	C	C	T	C	C	C	C	T	T	T	T	C	C	C	T	T	C	T	T	T	T	T	T	C	C	T	T	T	T	C	C	C	C	C	T	T	C	T	T	T	C
AX-158521565	1B	67	A	A	A	G	G	A	G	A	A	A	G	A	G	G	G	A	G	A	A	A	G	G	G	G	G	G	G	G	G	G	A	G	A	A	G	G	G	G	A	G	G	A	G	G	G	G	G
AX-158521483	1B	68	T	T	T	C	C	T	C	T	T	T	C	T	C	C	C	C	C	T	T	T	C	C	C	C	C	C	C	C	C	C	T	C	T	T	C	C	C	C	T	C	C	C	C	C	C	C	C
AX-158521551	1B	68	A	A	A	G	G	A	G	A	A	A	G	A	G	G	G	A	G	A	A	A	G	G	G	G	G	G	G	G	G	G	A	G	G	A	G	G	G	G	A	G	G	G	G	G	G	G	G
AX-158570814	1B	68	C	C	C	A	A	C	A	C	C	C	A	C	A	A	A	A	A	C	C	C	A	N	A	A	N	A	C	N	N	C	C	A	C	C	A	A	A	A	C	A	C	A	A	A	A	N	N
BS00022902_51	1B	68	G	G	G	A	A	G	A	G	G	N	A	G	A	A	A	G	A	G	G	G	A	G	A	A	G	A	G	G	G	G	G	A	G	G	A	A	G	A	G	A	G	A	A	A	A	G	G
AX-108967134	1B	69	G	G	G	A	A	G	A	G	G	G	A	G	G	A	A	A	A	G	G	G	A	G	A	A	G	A	G	G	G	G	G	A	G	G	G	A	A	A	G	A	G	G	G	G	A	G	G
AX-158521490	1B	70	C	C	C	G	G	C	G	C	C	C	G	C	G	G	G	G	G	C	C	C	G	C	G	G	C	G	C	C	C	C	C	G	C	C	N	G	G	G	C	G	C	G	G	G	G	C	C
BS00083533_51	1B	70	C	C	C	C	C	C	C	C	C	C	C	C	C	C	C	C	C	C	C	C	C	T	C	C	T	C	T	T	T	T	C	C	C	C	N	C	C	C	C	C	T	C	C	C	C	T	T
Kukri_c5861_360	1B	70	T	T	T	N	C	T	C	T	T	T	C	T	C	C	C	C	C	T	T	T	C	T	C	C	T	C	T	T	T	T	T	C	T	T	C	C	C	C	T	C	T	C	C	C	C	T	T
AX-158521482	1B	74	T	T	T	C	C	T	C	T	T	T	C	T	C	C	C	C	C	T	T	T	C	C	C	C	C	C	N	N	C	C	T	C	T	T	C	C	C	C	T	C	C	C	C	C	C	C	N
AX-158557026	1B	77	A	A	A	G	G	A	G	A	A	A	G	A	G	G	G	G	G	A	A	A	G	N	G	G	N	G	N	N	N	N	A	G	A	A	G	G	G	G	A	G	N	A	G	G	G	N	N
AX-158557037	1B	78	G	G	G	A	A	G	A	G	G	G	A	G	A	A	A	A	A	G	G	G	A	N	A	A	N	A	N	N	N	G	G	A	G	G	A	A	A	A	G	A	G	G	A	A	A	N	G
AX-158561131	1B	78	G	G	G	A	A	G	A	G	G	G	A	G	A	A	A	A	A	G	G	G	A	G	A	A	G	A	G	G	G	G	G	A	G	G	A	A	A	A	G	A	G	G	A	A	A	G	G
AX-158570810	1B	82	C	C	T	C	C	T	C	C	C	C	C	T	C	C	C	C	C	C	C	C	C	C	C	C	C	C	C	C	C	C	C	C	C	C	C	C	C	C	C	C	C	C	C	C	C	C	C
AX-158521560	1B	87	G	G	A	G	G	A	G	G	G	G	G	A	G	G	G	G	G	G	G	G	G	A	G	G	A	G	A	A	A	A	G	G	A	G	N	G	G	G	G	G	A	A	G	G	G	A	A
BS00093231_51	1B	87	G	G	A	G	G	A	G	G	G	G	G	A	G	G	G	G	G	G	G	G	G	N	G	G	N	G	N	N	N	N	G	G	A	G	G	G	G	G	G	G	N	A	G	G	G	N	N
RFL_Contig529_963	1B	87	A	A	G	A	A	G	A	A	A	A	A	G	A	A	A	A	A	A	A	A	A	G	A	A	G	A	G	G	G	G	A	A	G	A	N	A	A	A	A	A	G	G	A	A	A	G	G
Tdurum_contig100344_160	1B	87	T	T	T	T	T	T	T	T	T	T	T	T	T	T	T	T	T	T	T	T	T	G	T	T	G	T	G	G	G	G	T	T	T	T	T	T	T	T	T	T	G	T	T	T	T	G	G
AX-158570811	1B	88	T	T	C	T	T	C	T	T	T	T	T	C	T	T	T	T	T	T	T	T	T	N	T	T	N	T	N	N	N	N	T	T	C	T	T	T	T	T	T	T	N	C	T	T	T	N	N
BS00022916_51	1B	88	T	T	C	T	T	C	T	T	T	T	T	C	T	T	T	T	T	T	T	T	T	T	N	T	T	T	T	T	T	T	T	T	C	T	T	T	T	T	T	T	T	C	T	T	T	T	T
RAC875_c82888_83	1B	88	G	G	G	A	G	A	A	A	G	A	A	A	A	G	G	G	G	A	A	A	G	G	A	G	G	G	G	G	G	G	G	G	G	G	G	G	A	A	A	A	G	G	G	G	G	G	G
TA004123-0331	1B	88	G	G	T	G	G	T	G	G	G	G	G	T	G	G	G	G	G	G	G	G	G	G	G	G	G	G	G	G	G	G	G	G	T	G	G	G	G	G	G	G	G	T	G	G	G	G	G
AX-158521555	1B	89	G	G	T	G	G	T	G	G	G	G	G	T	G	G	G	G	G	G	G	G	G	G	G	G	G	G	G	G	G	G	G	G	T	G	G	G	G	G	G	G	G	T	G	G	G	G	G
BS00084305_51	1B	91	G	G	G	G	G	G	G	G	G	G	G	G	G	G	G	G	G	G	G	G	G	T	G	G	T	G	T	T	T	T	G	G	G	G	G	G	G	G	G	G	T	N	G	G	G	T	T
TA001473-0980	1B	91	A	A	A	A	A	A	A	A	A	A	A	A	A	A	A	A	A	A	A	A	A	G	A	A	G	A	G	G	G	G	A	A	A	A	N	A	A	A	A	A	G	G	A	A	A	G	G
AX-94839474	1B	93	T	T	T	T	T	C	T	T	T	T	C	T	T	T	T	T	T	T	C	T	T	N	T	T	N	T	T	T	T	C	T	T	T	T	T	T	T	T	T	T	T	T	T	T	T	N	N
Excalibur_c20610_251	1B	94	T	T	T	T	T	T	T	T	T	T	T	T	C	T	T	T	T	T	T	T	T	C	T	T	C	T	C	C	C	C	T	T	T	T	N	T	T	T	T	T	C	C	T	C	T	C	C
IAAV9176	1B	94	T	T	T	T	T	T	T	T	T	T	T	T	T	T	T	T	T	T	T	T	T	G	N	T	G	T	G	G	G	G	T	T	T	T	N	T	T	T	T	T	G	G	T	G	T	G	G
RAC875_rep_c77710_180	1B	94	C	C	C	C	C	C	C	C	C	C	C	C	T	C	C	C	C	C	C	C	C	T	C	C	T	C	T	T	T	T	C	C	C	C	C	C	C	C	C	C	T	C	C	T	C	T	T
BS00003839_51	1B	95	T	T	T	T	T	T	T	T	T	T	T	T	C	T	T	T	T	T	T	T	T	T	N	T	T	T	T	T	T	T	T	T	T	T	T	T	T	T	T	T	T	C	T	C	T	T	T
RAC875_c10659_570	1B	95	A	A	A	A	A	A	A	A	A	A	A	A	A	A	A	A	A	A	A	A	A	G	A	A	G	A	G	G	G	G	A	A	A	A	A	A	A	A	A	A	G	G	A	A	A	G	G
wsnp_Ex_c18733_27607958	1B	95	T	T	T	T	T	T	T	T	T	T	T	T	C	T	T	T	T	T	T	T	T	C	T	T	C	T	C	C	C	C	T	T	T	T	N	T	T	T	T	T	C	C	T	C	T	C	C
wsnp_Ex_c27136_36355033	1B	95	T	T	T	T	T	T	T	T	T	T	T	T	C	T	T	T	T	T	T	T	T	C	T	T	C	T	C	C	C	C	T	T	T	T	T	T	T	T	T	T	C	C	T	T	T	C	C
wsnp_Ra_rep_c74968_72704437	1B	95	G	G	G	G	G	G	G	G	G	G	G	G	T	G	G	G	G	G	G	G	G	G	G	G	G	G	G	G	G	G	G	G	G	G	G	G	G	G	G	G	G	T	G	T	G	G	G
Kukri_c43552_443	1B	96	C	C	C	C	C	C	C	C	C	C	C	C	T	C	C	C	C	C	C	C	C	N	C	C	N	C	N	N	N	N	C	C	C	C	C	C	C	C	C	C	N	C	C	T	C	N	N
RAC875_c63067_283	1B	96	T	T	T	T	T	T	T	T	T	T	T	T	C	T	T	T	T	T	T	T	T	C	T	T	C	T	C	C	C	C	T	T	T	T	N	T	T	T	T	T	C	T	T	C	T	C	C
IAAV2324	1B	97	A	A	A	A	A	A	A	A	A	A	A	A	G	A	A	A	A	A	A	A	A	G	A	A	G	A	G	G	G	G	A	A	A	A	N	A	A	A	A	A	G	G	A	G	A	G	G
AX-95162694	1B	100	C	C	C	C	C	C	C	C	C	C	C	C	T	N	C	C	C	C	C	C	C	T	C	C	T	C	T	T	T	T	C	C	C	C	C	C	C	C	C	C	T	C	C	T	C	T	T
AX-95200654	1B	100	A	A	A	A	A	A	A	A	A	A	A	A	T	A	A	A	A	A	A	A	A	T	A	A	T	A	T	T	T	T	A	A	A	A	N	A	A	A	A	A	T	A	A	T	A	T	T
BS00051105_51	1B	100	G	G	N	N	N	G	G	G	G	N	G	G	A	G	N	G	G	G	G	G	N	A	G	G	A	G	A	A	A	A	G	G	G	G	A	N	G	G	G	G	A	A	G	A	G	A	A
IAAV7575	1B	104	T	T	T	T	T	T	T	T	T	T	T	T	C	T	T	T	T	T	T	T	T	C	N	T	C	T	C	C	C	C	T	T	T	T	N	T	T	T	T	T	C	C	T	C	T	C	C
TG0126	1B	110	T	T	T	T	T	T	T	T	T	T	T	T	C	T	T	T	T	T	T	T	T	C	T	T	C	T	C	C	C	C	T	T	T	T	N	T	T	T	T	T	C	T	T	C	T	C	C
wsnp_Ku_c16938_25916260	1B	110	T	T	N	T	T	T	T	T	T	T	T	T	C	T	T	T	T	T	T	T	T	C	T	T	C	T	C	C	C	C	T	T	T	T	N	T	T	T	T	T	C	T	T	C	T	C	C
BobWhite_c39153_131	1B	111	C	C	C	N	N	C	C	C	C	N	C	C	T	C	C	C	C	C	C	C	C	T	C	C	T	C	T	T	T	T	C	C	C	C	C	C	C	C	C	C	T	T	C	T	C	T	T
Ku_c5960_496	1B	112	T	T	T	T	T	T	T	T	T	T	T	T	C	T	T	T	T	T	T	T	T	C	T	T	C	T	C	C	C	C	T	T	T	T	N	T	T	T	T	T	C	C	T	C	T	C	C
AX-94490145	1B	114	G	G	G	G	G	G	A	G	G	G	G	A	A	A	G	G	N	G	G	G	A	A	G	G	A	A	A	A	A	A	G	A	A	G	A	G	A	A	G	A	A	A	A	A	A	A	A
Kukri_c17540_394	1B	115	A	A	A	A	A	A	A	A	A	A	A	A	G	A	A	A	A	A	A	A	A	G	A	A	G	A	G	G	G	G	A	A	A	A	N	A	A	A	A	A	G	G	A	G	A	G	G
Ku_c3695_1696	1B	117	G	G	G	N	N	G	G	G	G	N	G	G	A	G	N	N	G	G	G	G	G	A	G	G	A	G	A	A	A	A	G	G	G	G	N	G	G	G	G	G	A	G	G	A	G	A	A
wsnp_Ku_c3695_6810121	1B	117	A	A	A	A	A	A	A	A	A	A	A	A	G	A	A	A	A	A	A	A	A	G	A	A	G	A	N	G	G	G	A	A	A	A	N	A	A	A	A	A	G	A	A	G	A	G	G
AX-95225103	1B	119	C	C	C	N	C	C	C	C	C	C	C	C	C	C	C	C	C	C	C	C	C	T	C	C	T	C	T	T	T	T	C	C	C	C	N	C	C	C	C	C	T	T	C	C	C	T	T
Ex_c40520_1484	1B	119	C	C	C	C	C	C	C	C	C	C	C	C	T	C	C	C	C	C	C	C	C	T	C	C	T	C	T	T	T	T	C	C	C	C	N	C	C	C	C	C	T	T	C	T	C	T	T
Kukri_c29582_126	1B	119	C	C	C	C	C	C	C	C	C	C	C	C	T	C	C	C	C	C	C	C	C	T	C	C	T	C	T	T	T	T	C	C	C	C	C	C	C	C	C	C	T	C	C	T	C	T	T
IAAV7043	1B	120	T	T	T	T	T	T	T	T	T	T	T	T	C	T	T	T	T	T	T	T	T	C	T	T	C	T	C	C	C	C	T	T	T	T	T	T	T	T	T	T	C	C	T	C	T	C	C
RAC875_c60360_389	1B	120	C	C	C	N	C	C	C	C	C	N	C	C	T	C	C	C	C	C	C	C	C	T	C	C	T	C	T	T	T	T	C	C	C	C	N	C	C	C	C	C	T	T	C	T	C	T	T
AX-94923277	1B	121	C	C	C	C	C	C	T	C	C	C	C	C	T	C	C	C	C	C	C	C	T	N	C	C	N	T	N	N	N	N	C	T	C	C	C	C	T	T	C	T	N	T	C	T	C	N	N
BS00093736_51	1B	121	G	G	G	G	G	G	G	G	G	G	G	G	G	G	G	G	G	G	G	G	G	T	G	G	T	G	T	T	T	T	G	G	G	G	N	G	G	G	G	G	T	T	G	G	G	T	T
RAC875_c8849_134	1B	124	T	T	T	T	T	T	C	T	T	T	T	T	C	T	T	T	T	T	T	T	C	C	T	T	C	C	C	C	C	C	T	C	T	T	N	T	C	C	T	C	C	C	T	C	T	C	C
AX-158540281	1B	133	G	G	G	G	G	G	G	G	G	G	G	G	A	G	G	G	G	G	G	G	G	A	G	G	A	G	A	A	A	A	G	G	G	G	N	G	G	G	G	G	A	A	G	A	G	A	A
AX-94549074	1B	139	A	A	A	A	A	A	A	A	A	A	A	G	A	G	A	A	A	A	A	A	A	G	A	A	G	A	G	G	G	G	A	A	A	A	A	A	A	A	A	A	G	G	A	A	A	G	G
wsnp_BE399980B_Ta_2_1	1B	143	G	G	G	G	G	G	A	G	G	G	G	G	G	G	G	A	G	G	G	G	A	N	G	G	N	A	N	N	N	N	G	A	G	G	G	G	A	A	G	A	N	G	G	G	G	N	N
wsnp_Ra_c8506_14401408	1B	143	T	T	T	T	T	T	C	T	T	T	T	C	T	C	T	C	T	T	T	T	C	C	T	T	C	C	C	C	C	C	T	C	C	T	C	T	C	C	T	C	C	C	C	T	C	C	C
Kukri_c42522_155	1B	144	G	G	G	N	G	G	G	G	G	G	G	A	G	A	G	G	G	G	G	G	G	A	G	G	A	G	A	A	A	A	G	G	G	G	G	G	G	G	G	G	A	G	G	G	G	A	A
wsnp_Ku_c230_460618	1B	144	T	T	N	T	T	T	C	T	T	T	N	C	T	C	T	C	T	T	T	T	C	N	T	T	N	C	N	N	N	N	T	C	C	T	C	T	C	C	T	C	N	C	C	T	C	N	N
AX-95208619	1B	145	G	G	G	N	G	G	A	G	G	G	G	A	A	A	G	A	G	G	G	G	A	A	G	G	A	A	A	A	A	A	G	A	A	G	A	G	A	A	G	A	A	A	A	A	A	A	A
BS00063574_51	1B	145	T	T	T	T	T	T	T	T	T	T	T	C	T	C	T	T	T	T	T	T	T	N	T	T	N	T	N	N	N	N	T	T	T	T	T	T	T	T	T	T	N	C	T	T	T	N	N
TG0025	1B	145	C	C	C	C	C	C	C	C	C	C	C	C	C	C	C	C	C	C	C	C	C	T	C	C	T	C	T	T	T	T	C	C	C	C	C	C	C	C	C	C	T	C	C	C	C	T	T
AX-158556949	1B	146	A	A	A	A	A	A	A	A	A	A	A	G	A	G	A	A	A	A	A	A	A	N	A	A	N	A	N	N	N	N	A	A	A	A	A	A	A	A	A	A	N	G	A	A	A	N	N
AX-89408440	1B	148	A	A	A	A	A	A	G	A	A	A	A	G	A	G	A	G	A	A	A	A	G	G	A	A	G	G	G	G	G	G	A	G	G	A	G	A	G	G	A	G	G	G	G	A	G	G	G
BS00090553_51	1B	148	A	A	A	A	A	A	A	A	A	A	A	G	A	G	A	A	A	A	A	A	A	A	N	A	A	A	A	A	A	A	A	A	A	A	N	A	A	A	A	A	A	G	A	A	A	A	A
BS00003575_51	1B	149	T	T	T	T	T	T	T	T	T	T	T	C	T	C	T	T	T	T	T	T	T	C	T	T	C	T	C	C	C	C	T	T	T	T	N	T	T	T	T	T	C	C	T	T	T	C	C
BS00068512_51	1B	153	T	T	T	T	T	T	T	T	T	T	T	G	T	G	T	T	T	T	T	T	T	N	T	T	N	T	N	N	N	N	T	T	T	T	T	T	T	T	T	T	N	G	T	T	T	N	N
AX-158540319	1B	157	G	G	G	T	G	G	T	G	G	G	G	T	T	T	G	T	T	G	G	G	T	T	G	G	T	T	T	T	T	T	G	T	T	G	T	G	T	T	G	T	T	T	T	T	T	T	T
BS00022218_51	1B	157	G	G	G	G	G	G	G	G	G	G	G	A	G	A	G	G	G	G	G	G	G	N	G	G	N	G	N	N	N	N	G	G	G	G	G	G	G	G	G	G	N	A	G	G	G	N	N
BS00066165_51	1B	158	G	G	G	G	G	G	G	G	G	N	G	A	G	A	G	G	G	G	G	G	G	A	G	G	A	G	A	A	A	A	G	G	G	G	N	G	G	G	G	G	A	A	G	G	G	A	A
BS00022625_51	1B	163	G	G	G	N	G	G	G	G	G	G	G	A	G	A	G	G	G	G	G	G	G	A	G	G	A	G	A	A	A	A	G	G	G	G	N	A	G	G	G	G	A	A	G	G	G	A	A
wsnp_JD_rep_c62985_40164465	1B	168	G	G	G	N	G	G	G	G	G	N	G	A	G	A	G	G	G	G	G	G	G	A	G	G	A	G	A	A	A	A	G	G	G	G	G	A	G	G	G	G	A	A	G	G	G	A	A
AX-94725628	1B	169	T	T	T	T	T	T	T	T	C	T	T	T	T	C	T	T	T	T	T	T	T	T	T	T	T	T	T	T	T	T	T	C	T	T	T	C	T	T	T	T	T	T	T	T	C	T	T
AX-110422876	1B	171	C	C	C	C	C	C	C	C	C	C	C	T	C	T	C	C	C	C	C	C	C	T	C	C	T	C	T	T	T	T	C	C	C	C	N	T	C	C	C	C	T	T	C	C	C	T	T
RAC875_rep_c72356_51	1B	178	C	C	C	C	C	C	T	C	C	C	C	C	C	C	C	T	T	C	C	C	T	C	C	C	C	T	C	C	C	C	C	T	C	C	C	C	T	T	C	T	C	C	C	C	C	C	C
AX-158555575	1B	190	T	T	T	T	T	T	T	T	T	T	T	C	T	C	T	T	T	T	T	T	T	C	T	T	C	T	C	C	C	C	T	T	T	T	N	T	T	T	T	T	C	C	T	T	T	C	C
AX-158561162	1B	190	C	C	C	C	C	C	T	C	C	C	C	T	T	T	C	T	T	C	C	C	T	N	C	C	N	T	N	N	N	N	C	T	T	C	T	C	T	T	C	T	N	T	T	T	T	N	N
Excalibur_c32726_125	1B	192	T	T	T	T	T	T	T	T	T	T	T	C	T	C	T	T	T	T	T	T	T	C	T	T	C	T	C	C	C	C	T	T	T	T	N	T	T	T	T	T	C	C	T	T	T	C	C
Kukri_c19709_383	1B	192	T	T	T	T	T	T	T	T	T	T	T	C	T	C	T	T	T	T	T	T	T	C	T	T	C	T	C	C	C	C	T	T	T	T	T	T	T	T	T	T	C	C	T	T	T	C	C
AX-158561091	1B	196	C	C	C	C	C	C	A	C	C	C	C	C	C	C	C	A	A	C	C	C	A	N	C	C	N	A	N	N	N	N	C	A	C	C	C	C	A	A	C	A	N	C	C	C	C	N	N
AX-94470119	1B	200	A	A	A	A	A	A	G	A	A	A	A	G	G	G	A	G	G	A	A	A	G	G	A	A	G	G	G	G	G	G	A	G	G	A	G	G	G	G	A	G	G	G	G	A	G	G	G
wsnp_BE637864B_Ta_1_1	1B	200	G	G	G	T	G	G	T	G	G	N	G	T	T	T	N	T	T	G	G	G	T	T	G	G	T	T	T	T	T	T	G	T	T	G	T	T	T	T	G	T	T	T	T	T	T	T	T
AX-110434413	1B	201	A	A	A	A	A	A	A	A	A	A	A	G	A	G	A	A	A	A	A	A	A	N	N	A	G	A	N	G	G	G	A	A	A	A	N	G	A	A	A	A	G	G	A	A	N	G	G
AX-94668903	1B	202	G	G	G	G	G	G	G	G	G	A	G	G	G	G	G	G	G	G	G	A	G	G	G	G	G	G	G	G	G	A	A	G	G	G	A	G	G	G	G	G	A	A	G	A	G	G	G
AX-94839011	1B	212	G	G	A	A	A	G	G	A	A	A	G	G	A	G	A	G	A	A	G	G	G	G	G	G	G	G	G	A	G	G	G	G	G	G	A	G	A	A	G	A	G	A	G	G	G	G	G
Kukri_c147_1620	1B	212	G	G	G	G	G	G	A	G	G	G	G	G	A	G	G	A	A	G	G	G	A	A	G	G	A	A	A	A	A	A	G	A	A	G	N	G	A	A	G	A	A	G	A	G	A	A	A
Kukri_c14968_674	1B	214	C	C	C	C	C	C	C	C	C	C	C	C	C	C	C	C	C	C	C	C	C	T	C	C	T	C	T	T	T	T	C	C	C	C	N	C	C	C	C	C	T	T	C	C	C	T	T
BS00022317_51	1B	218	A	A	A	A	A	A	A	A	A	A	A	G	A	G	A	A	A	A	A	A	A	N	A	A	N	A	N	N	N	N	A	A	A	A	A	G	A	A	A	A	N	G	A	A	A	N	N
RAC875_c42715_856	1B	222	C	C	C	N	N	C	C	C	C	C	C	C	C	C	N	C	C	C	C	C	C	T	C	C	T	C	T	T	T	T	C	C	C	C	N	C	C	C	C	C	T	C	C	C	C	T	T
AX-158561110	1B	225	G	G	G	G	G	G	A	G	G	G	G	G	A	G	G	A	A	G	G	G	N	G	G	G	G	A	G	G	G	G	G	A	A	G	N	G	A	A	G	A	G	G	A	G	N	G	G
AX-110035800	1B	226	A	A	A	A	A	A	A	A	A	A	A	G	A	G	A	A	A	A	A	A	A	G	A	A	G	A	G	G	G	G	A	A	A	A	N	G	A	A	A	A	G	G	A	A	A	G	G
BS00110104_51	1B	228	C	C	C	N	N	C	C	C	C	N	C	A	C	A	N	C	C	C	C	C	C	A	C	C	A	C	A	A	A	A	C	C	C	C	N	A	C	C	C	C	A	A	C	C	C	A	A
Excalibur_rep_c68921_433	1B	228	C	C	C	C	C	C	C	C	C	C	C	C	C	C	C	C	C	C	C	C	C	T	C	C	T	C	T	T	T	T	C	C	C	C	C	C	C	C	C	C	T	T	C	C	C	T	T
Kukri_rep_c105316_262	1B	231	T	T	T	T	T	T	T	T	T	T	T	T	T	T	T	T	T	T	T	T	T	G	T	T	G	T	G	G	G	G	T	T	T	T	N	T	T	T	T	T	G	T	T	T	T	G	G
GENE-0431_573	1B	234	C	C	A	A	A	A	C	C	C	N	C	C	C	A	N	C	A	C	C	C	C	C	C	C	A	C	C	A	C	C	C	C	C	C	A	C	C	C	C	C	C	C	C	C	C	C	C
GENE-0431_601	1B	234	T	T	C	C	C	C	T	T	T	C	T	T	T	C	T	T	C	T	T	C	T	T	T	T	C	T	T	C	T	C	C	T	T	T	C	T	T	T	T	T	T	C	T	T	T	T	T
AX-109447012	1B	242	C	C	C	C	C	C	T	C	C	C	C	T	T	T	C	T	T	C	C	C	T	T	C	C	T	T	T	T	T	T	C	T	T	C	T	T	T	T	C	T	T	T	T	C	T	T	T
AX-109342634	1B	259	A	A	A	G	A	A	G	A	A	A	A	G	G	G	A	G	G	A	A	A	G	G	A	A	G	G	G	G	G	G	A	G	G	A	G	G	G	G	A	G	G	G	G	G	G	G	G
AX-108921445	1B	263	G	G	G	G	G	G	G	G	G	G	G	G	G	G	G	A	G	G	G	G	G	A	G	G	A	G	A	A	A	A	G	G	G	G	G	G	G	G	G	G	A	G	G	G	G	A	A
AX-111514779	1B	266	C	C	C	C	C	C	T	C	C	C	C	C	T	C	C	T	T	C	C	C	T	T	C	C	T	T	T	T	T	T	C	T	T	C	N	C	T	T	C	T	T	C	T	C	T	T	T
AX-158521268	1B	269	A	A	A	A	G	A	A	A	A	A	A	A	A	A	G	G	G	A	A	A	A	A	A	A	A	A	A	A	A	G	A	A	A	A	A	A	A	A	A	A	A	A	G	A	A	A	A
AX-94556277	1B	269	C	C	C	N	A	C	C	C	A	C	C	C	C	A	C	A	C	C	C	C	C	A	A	A	A	C	C	A	C	C	C	C	C	C	A	C	C	C	C	C	A	A	C	C	A	C	C
AX-94675848	1B	269	G	G	N	N	A	G	G	G	G	N	G	G	G	N	A	A	A	G	G	G	G	G	G	G	G	G	G	G	G	A	G	G	G	G	G	G	G	G	G	G	G	N	A	G	G	G	G
AX-158570279	1B	273	C	C	C	C	C	C	C	C	C	C	C	C	C	C	T	N	C	C	C	C	C	T	C	C	T	C	T	T	T	N	C	C	C	C	C	C	C	C	C	C	T	C	C	C	C	N	T
AX-110385663	1B	277	T	T	T	T	T	T	T	T	T	T	T	C	T	C	T	T	C	T	T	T	T	T	T	T	T	T	T	T	T	T	T	T	T	T	T	C	T	T	T	T	T	T	T	T	T	T	T
AX-158545094	1B	277	C	C	C	C	C	C	T	C	C	C	C	T	T	T	T	T	T	C	C	C	T	T	C	C	T	T	T	T	T	T	C	T	T	T	T	T	T	T	C	T	T	T	T	C	T	T	T
AX-158545071	1B	278	T	T	T	T	T	T	T	T	T	T	T	C	T	C	T	T	C	T	T	T	T	T	T	T	T	T	T	T	T	T	T	T	T	T	T	C	T	T	T	T	T	T	T	T	T	T	T
Excalibur_c6497_535	1B	278	G	G	G	N	N	G	A	G	G	G	G	G	A	G	A	A	G	G	G	G	A	A	G	G	A	A	A	A	A	A	G	A	A	A	A	G	A	A	G	A	A	A	A	G	A	A	A
BS00065139_51	1B	282	T	T	T	C	T	T	T	T	T	T	T	C	T	C	T	T	C	T	T	T	T	T	T	T	T	T	T	T	T	T	T	T	T	T	T	C	T	T	T	T	T	T	T	T	T	T	T
AX-111565329	1B	283	A	A	A	G	A	A	A	A	A	A	A	G	A	G	A	A	G	A	A	A	A	A	A	A	A	A	A	A	A	A	A	A	A	A	A	G	A	A	A	A	A	A	A	A	A	A	A
Excalibur_c3801_814	1B	284	C	C	C	T	C	C	C	C	C	C	C	T	C	T	C	C	T	C	C	C	C	C	C	C	C	C	C	C	C	C	C	C	C	C	C	N	C	C	C	C	C	C	C	C	C	C	C
BS00050126_51	1B	285	C	C	C	T	C	C	C	C	C	C	C	T	C	T	C	C	T	C	C	C	C	C	C	C	C	C	C	C	C	C	C	C	C	C	C	T	C	C	C	C	C	C	C	C	C	C	C
AX-95194781	1B	287	C	C	C	T	C	C	C	C	C	C	C	T	C	T	C	C	T	C	C	C	C	C	C	C	C	C	C	C	C	C	C	C	C	C	C	T	C	C	C	C	C	C	C	C	C	C	C
AX-110936551	1B	289	A	A	A	G	A	A	A	A	A	A	A	G	A	G	A	A	G	A	A	A	A	A	A	A	A	A	A	A	A	A	A	A	A	A	A	G	A	A	A	A	A	A	A	A	A	A	A
AX-109371985	1B	291	A	A	A	G	A	A	A	A	A	A	A	A	G	A	G	A	A	A	A	A	A	A	A	A	A	A	A	A	A	A	A	A	G	G	G	A	A	A	A	A	A	G	G	G	G	A	A
TA015141-0717	1B	292	C	C	C	T	C	C	C	C	C	C	C	C	T	C	T	C	C	C	C	C	C	C	C	C	C	C	C	C	C	C	C	C	T	T	T	C	C	C	C	C	C	T	T	T	T	C	C
AX-94893742	1B	297	T	T	T	C	T	T	T	T	T	T	T	T	C	T	C	T	T	T	T	T	T	T	T	T	T	T	T	T	T	T	T	T	C	C	C	T	T	T	T	T	T	C	C	C	C	T	T
RAC875_c30381_573	1B	297	G	G	G	N	G	G	G	G	G	N	G	G	A	A	A	G	G	G	G	G	G	G	G	G	G	G	G	G	G	G	G	G	A	A	A	G	G	G	G	G	G	A	A	A	A	G	G
BS00067247_51	1B	298	T	T	T	T	T	T	T	T	T	T	T	T	T	C	N	C	T	T	T	T	T	C	T	T	C	T	N	N	C	C	T	T	C	T	T	T	T	T	T	T	C	C	C	T	C	C	C
AX-111484333	1B	299	A	A	A	A	A	A	A	A	A	A	A	A	A	G	G	A	A	A	A	A	A	A	A	A	A	A	A	A	A	A	A	A	G	A	G	A	A	A	A	A	A	G	G	G	G	A	A
IACX7921	1B	300	A	A	A	A	A	A	A	A	A	G	A	A	A	A	A	G	A	A	A	G	A	A	A	A	A	A	A	A	A	G	G	A	A	A	G	A	A	A	A	A	G	G	A	G	A	A	A
AX-95659131	1B	301	G	G	G	N	G	G	G	G	G	G	G	G	A	A	G	G	G	G	G	G	G	G	G	G	G	G	G	G	G	G	G	G	A	A	A	G	G	G	G	G	G	A	A	A	A	G	G
Ra_c7745_1438	1B	301	G	G	G	G	G	G	G	G	G	G	G	G	A	A	G	G	G	G	G	G	G	G	G	G	G	G	G	G	G	G	G	G	A	A	A	G	G	G	G	G	G	A	A	A	A	G	G
IAAV5269	1B	303	T	T	T	T	T	T	T	T	T	T	T	T	C	C	T	T	T	T	T	T	T	T	T	T	T	T	T	T	T	T	T	T	C	C	C	T	T	T	T	T	T	C	C	C	C	T	T
RAC875_c44452_438	1B	303	A	A	A	A	A	A	A	A	A	A	A	A	G	G	A	A	A	A	A	A	A	A	A	A	A	A	A	A	A	A	A	A	G	G	G	A	A	A	A	A	A	G	G	G	G	A	A
IAAV7260	1B	305	T	T	T	T	T	T	T	T	T	T	T	T	C	C	T	T	T	T	T	T	T	T	T	T	T	T	T	T	T	T	T	T	C	C	C	T	T	T	T	T	T	C	C	C	C	T	T
Ku_c11813_215	1B	307	G	G	G	G	G	G	G	G	G	G	G	G	G	G	G	T	G	G	G	G	G	T	G	G	T	G	T	T	T	T	G	G	G	G	G	G	G	G	G	G	T	G	G	G	G	T	T
Ra_c16069_1820	1B	310	T	T	T	C	T	T	T	T	T	T	T	T	C	C	T	T	T	T	T	T	T	T	T	T	T	T	T	T	T	T	T	T	C	C	C	T	T	T	T	T	T	C	C	C	C	T	T
BobWhite_c13761_242	1B	313	G	G	G	G	G	G	G	G	G	G	G	G	G	G	G	G	G	G	G	G	G	A	A	A	A	A	A	G	A	G	G	G	G	G	G	G	G	G	G	G	A	A	G	G	G	G	G
Kukri_c84940_106	1B	313	A	A	A	G	A	A	A	A	A	A	A	A	G	G	A	A	A	A	A	A	A	A	A	A	A	A	A	A	A	A	A	A	G	G	G	A	A	A	A	A	A	G	G	G	G	A	A
AX-108954609	1B	315	T	T	T	C	T	T	T	T	T	T	T	T	C	C	T	T	T	T	T	T	T	T	T	T	T	T	T	T	T	T	T	T	C	C	N	T	T	T	T	T	T	C	C	C	C	T	T
CAP7_rep_c12580_266	1B	315	G	G	G	G	G	G	G	G	G	G	G	G	T	T	G	G	G	G	G	G	G	G	G	G	G	G	G	G	G	G	G	G	T	T	N	G	G	G	G	G	G	T	T	T	T	G	G
Tdurum_contig31201_380	1B	315	A	A	A	A	A	A	A	A	A	A	A	A	G	G	A	A	A	A	A	A	A	A	A	A	A	A	A	A	A	A	A	A	G	G	G	A	A	A	A	A	A	G	G	G	G	A	A
Excalibur_c15885_1145	1B	317	G	G	G	G	G	G	G	G	G	G	G	G	A	A	G	G	G	G	G	G	G	G	G	G	G	G	G	G	G	G	G	G	A	A	N	G	G	G	G	G	G	A	A	A	A	G	G
AX-158539885	1B	318	C	C	C	T	C	C	C	C	C	C	C	C	T	C	C	C	C	C	C	C	C	C	C	C	C	C	C	C	C	C	C	C	C	T	N	C	C	C	C	C	C	C	T	T	C	C	C
AX-158540117	1B	318	C	C	C	T	C	C	C	C	C	C	C	C	T	C	C	C	C	C	C	C	C	C	C	C	C	C	C	C	C	C	C	C	C	T	C	C	C	C	C	C	C	C	C	C	C	C	C
AX-95143224	1B	321	A	A	A	A	A	A	A	A	A	A	A	A	A	A	A	A	A	A	A	A	A	G	A	A	G	A	G	G	G	G	A	A	A	A	N	G	A	A	A	A	G	A	A	A	G	G	G
AX-111083507	1B	323	G	G	G	A	N	G	G	G	G	N	G	G	A	G	N	G	G	G	G	G	G	G	G	G	G	G	N	G	G	G	G	G	G	A	N	A	G	G	G	G	G	A	A	A	G	G	G
AX-158560856	1B	323	G	G	G	T	G	G	G	G	G	G	G	G	T	G	G	G	G	G	G	G	G	G	G	G	G	G	G	G	G	G	G	G	G	T	G	G	G	G	G	G	G	G	G	G	G	G	G
AX-94467830	1B	324	G	G	G	A	G	G	A	G	G	G	G	G	A	G	G	G	G	G	G	G	A	G	G	G	G	A	G	G	G	G	G	A	G	A	G	G	A	A	G	A	G	A	G	G	G	G	G
AX-110010230	1B	325	T	T	T	C	T	T	T	T	T	T	T	T	C	T	T	T	T	T	T	T	T	T	T	T	T	T	T	T	T	T	T	T	T	C	T	T	T	T	T	T	T	C	C	C	T	T	T
Tdurum_contig45715_1246	1B	325	A	A	A	G	A	A	A	A	A	A	A	A	G	A	A	A	A	A	A	A	A	A	A	A	A	A	A	A	A	A	A	A	A	G	N	A	A	A	A	A	A	G	G	G	A	A	A
Tdurum_contig45715_549	1B	325	A	A	A	G	A	A	A	A	A	A	A	A	G	A	A	A	A	A	A	A	A	A	A	A	A	A	A	A	A	A	A	A	A	G	A	A	A	A	A	A	A	G	G	G	A	A	A
wsnp_Ku_c2115_4089288	1B	325	C	C	C	A	C	C	C	C	C	C	C	C	A	C	C	C	C	C	C	C	C	C	C	C	C	C	C	C	C	C	C	C	C	A	N	C	C	C	C	C	C	A	A	A	C	C	C
AX-94616791	1B	326	G	G	G	C	G	G	G	G	G	G	G	G	C	G	G	G	G	G	G	G	G	G	G	G	G	G	G	G	G	G	G	G	G	C	G	G	G	G	G	G	G	C	C	C	G	G	G
AX-95171339	1B	326	T	T	T	C	T	T	T	T	T	T	T	T	C	T	T	T	T	T	T	T	T	T	T	T	T	T	T	T	T	T	T	T	T	C	T	T	T	T	T	T	T	T	T	T	T	T	T
BS00010352_51	1B	327	T	T	T	G	T	T	T	T	T	T	T	T	G	G	T	T	T	T	T	T	T	T	T	T	T	T	T	T	T	T	T	T	G	G	G	G	T	T	T	T	T	G	G	G	G	T	T
TA004324-0491	1B	327	A	A	A	G	A	A	A	A	A	A	A	A	A	N	A	A	A	A	A	A	A	A	A	A	A	A	A	A	A	A	A	A	A	A	N	A	A	A	A	A	A	G	G	G	A	A	A
wsnp_Ex_c5947_10431109	1B	327	T	T	T	C	T	T	T	T	T	T	T	T	C	T	T	T	T	T	T	T	T	T	T	T	T	T	T	T	T	T	T	T	T	C	N	T	T	T	T	T	T	C	C	C	T	T	T
AX-108962827	1B	328	C	C	C	A	C	C	C	C	C	C	C	C	C	C	C	C	C	C	C	C	C	C	C	C	C	C	C	C	C	C	C	C	C	C	C	C	C	C	C	C	C	A	A	A	C	C	C
AX-95254066	1B	328	T	T	T	N	T	T	T	T	T	T	T	T	T	T	T	T	T	T	T	T	T	T	T	T	T	T	T	T	T	T	T	T	T	T	T	T	T	T	T	T	T	C	T	T	T	T	T
CAP7_c1241_128	1B	328	C	C	C	T	C	C	C	C	C	C	C	C	C	C	C	C	C	C	C	C	C	C	C	C	C	C	C	C	C	C	C	C	C	C	N	C	C	C	C	C	C	T	T	T	C	C	C
Excalibur_c27675_912	1B	328	T	T	T	C	T	T	T	T	T	T	T	T	T	T	T	T	T	T	T	T	T	T	T	T	T	T	T	T	T	T	T	T	T	T	N	T	T	T	T	T	T	C	T	T	T	T	T
Excalibur_c32608_500	1B	328	G	G	G	A	G	G	G	G	G	G	G	G	G	G	G	G	G	G	G	G	G	G	G	G	G	G	G	G	G	G	G	G	G	G	G	G	G	G	G	G	G	A	G	G	G	G	G
Kukri_rep_c111517_289	1B	328	G	G	G	A	N	G	G	G	G	N	G	G	G	G	G	G	G	G	G	G	G	G	G	G	G	G	G	G	G	G	G	G	G	G	N	G	G	G	G	G	G	A	G	G	G	G	G
AX-110500129	1B	329	C	C	C	C	C	C	C	C	C	C	C	C	A	A	C	C	C	C	C	C	C	C	C	C	C	C	C	C	C	C	C	C	A	A	A	A	C	C	C	C	C	C	A	A	A	C	C
AX-158556827	1B	329	C	C	C	C	C	C	C	C	C	C	C	A	A	A	C	C	C	C	C	C	C	C	C	C	C	C	C	C	C	C	C	C	A	A	A	A	C	C	C	C	C	A	A	A	A	C	C
BobWhite_c22266_315	1B	329	C	C	C	C	C	C	C	C	C	C	C	T	C	T	C	C	C	C	C	C	C	C	C	C	C	C	C	C	C	C	C	C	T	C	N	T	C	C	C	C	C	C	C	C	T	C	C
BS00011450_51	1B	329	T	T	T	T	T	T	T	T	T	T	T	T	C	C	T	T	T	T	T	T	T	T	T	T	T	T	T	T	T	T	T	T	C	C	C	C	T	T	T	T	T	T	C	C	C	T	T
GENE-0227_217	1B	329	A	A	A	A	A	A	A	A	A	A	A	A	C	C	A	A	A	A	A	A	A	A	A	A	A	A	A	A	A	A	A	A	C	C	C	C	A	A	A	A	A	A	C	C	C	A	A
tplb0029b01_1022	1B	329	C	C	C	N	C	C	C	C	C	N	C	C	T	T	N	C	C	C	C	C	C	C	C	C	C	C	N	C	C	C	C	C	T	T	T	T	C	C	C	C	C	C	T	T	T	C	C
tplb0029b01_123	1B	329	C	C	C	C	C	C	C	C	C	C	C	C	A	A	C	C	C	C	C	C	C	C	C	C	C	C	C	C	C	C	C	C	A	A	N	A	C	C	C	C	C	C	A	A	A	C	C
wsnp_RFL_Contig4726_5654774	1B	329	T	T	T	T	T	T	T	T	T	T	T	C	T	C	T	T	T	T	T	T	T	T	T	T	T	T	T	T	T	T	T	T	C	T	C	C	T	T	T	T	T	C	C	C	C	T	T
AX-158603119	1B	330	C	C	C	C	C	C	C	C	C	C	C	T	C	T	C	C	C	C	C	C	C	C	C	C	C	C	C	C	C	C	C	C	T	C	N	T	C	C	C	C	C	C	C	C	T	C	C
AX-94390275	1B	331	G	G	G	G	G	G	G	G	A	G	G	G	G	G	G	G	G	G	G	G	A	A	G	A	A	G	G	A	G	G	A	A	A	G	G	A	G	G	G	G	G	G	A	A	G	A	A
wsnp_Ra_c21132_30487331	1B	331	T	T	T	G	T	T	T	T	T	T	T	T	G	T	T	T	T	T	T	T	T	T	T	T	T	T	T	T	T	T	T	T	T	G	T	T	T	T	T	T	T	G	G	G	T	T	T
AX-108815692	1B	332	T	T	T	C	T	T	T	T	T	T	T	T	C	T	T	T	T	T	T	T	T	T	T	T	T	T	T	T	T	T	T	T	T	C	T	T	T	T	T	T	T	C	C	C	T	T	T
AX-110049705	1B	332	A	A	A	G	A	A	A	A	A	A	A	G	G	G	A	A	A	A	A	A	A	A	A	A	A	A	A	A	A	A	A	A	G	G	G	G	A	A	A	A	A	G	G	G	G	A	A
AX-94433968	1B	333	G	G	G	C	G	G	G	G	G	G	G	G	C	G	G	G	G	G	G	G	G	G	G	G	G	G	G	G	G	G	G	G	G	C	G	G	G	G	G	G	G	C	C	C	G	G	G
GENE-0075_140	1B	333	A	A	G	G	G	G	A	A	A	G	A	A	A	G	A	G	A	A	A	G	A	A	A	A	A	A	A	A	A	A	G	A	A	A	A	A	A	A	A	A	A	A	A	A	A	A	A
Kukri_c49091_415	1B	334	A	G	A	A	A	A	A	A	A	A	A	A	G	A	A	A	A	A	A	A	A	A	A	A	A	A	A	A	A	A	A	A	A	G	N	A	A	A	A	A	A	A	A	A	A	A	A
RAC875_c22244_61	1B	334	T	C	T	T	T	T	T	T	T	T	T	T	C	T	T	T	T	T	T	T	T	T	T	T	T	T	T	T	T	T	T	T	T	C	N	T	T	T	T	T	T	T	T	T	T	T	T
AX-110567630	1B	336	C	A	C	C	C	C	C	C	C	C	C	C	A	C	C	C	C	C	C	C	C	C	C	C	C	C	C	C	C	C	C	C	N	A	A	A	C	C	C	C	C	A	A	A	A	C	C
RAC875_c44575_561	1B	336	C	T	C	N	C	C	C	C	C	N	C	C	T	C	C	C	C	C	C	C	C	C	C	C	C	C	C	C	C	C	C	C	C	T	T	T	C	C	C	C	C	T	T	T	T	C	C
wsnp_Ku_c30982_40765254	1B	336	T	G	T	T	T	T	T	T	T	T	T	T	G	T	T	T	T	T	T	T	T	T	T	T	T	T	T	T	T	T	T	T	T	G	G	G	T	T	T	T	T	G	G	G	G	T	T
TGWA25K-TG0290	1B	336	C	T	C	N	C	C	C	C	C	C	C	C	T	C	C	C	C	C	C	C	C	C	C	C	C	C	C	C	C	C	C	C	C	T	T	T	C	C	C	C	C	T	T	T	T	C	C
AX-111472228	1B	339	T	C	T	T	T	T	T	T	T	T	T	T	C	T	T	T	T	T	T	T	T	T	T	T	T	T	T	T	T	T	T	T	T	C	C	C	T	T	T	T	T	C	C	C	C	T	T
AX-158556784	1B	339	T	C	T	T	T	T	T	T	T	T	T	T	C	T	T	T	T	T	T	T	T	T	T	T	T	T	T	T	T	T	T	T	T	C	T	T	T	T	T	T	T	C	T	T	T	T	T
wsnp_Ex_c38116_45719983	1B	340	C	T	C	N	C	C	C	C	C	C	C	C	T	C	C	C	C	C	C	C	C	C	C	C	C	C	C	C	C	C	C	C	C	T	T	T	C	C	C	C	C	T	T	T	T	C	C
AX-94663988	1B	341	A	G	A	G	A	A	A	A	A	A	A	A	G	N	A	A	A	A	A	A	A	A	A	A	A	A	A	A	A	A	A	A	G	G	G	G	A	A	A	A	A	G	G	G	G	A	A
IACX8300	1B	342	C	C	C	C	C	C	C	C	C	C	T	C	C	C	C	C	C	C	T	C	C	C	C	C	C	C	C	C	C	T	C	C	C	C	C	T	C	T	C	C	T	T	C	C	C	T	T
IACX1008	1B	343	A	G	A	G	A	A	A	A	A	A	A	A	G	A	A	A	A	A	A	A	A	A	N	A	A	A	A	A	A	A	A	A	A	G	N	A	A	A	A	A	A	A	A	A	A	A	A
BS00022687_51	1B	344	A	G	A	G	A	A	A	A	A	A	A	A	G	A	A	A	A	A	A	A	A	A	A	A	A	A	A	A	A	A	A	A	A	G	N	A	A	A	A	A	A	G	A	A	A	A	A
AX-158556865	1B	348	A	C	A	C	A	A	A	A	A	A	A	A	C	A	A	A	A	A	A	A	A	A	A	A	A	A	A	A	A	A	A	A	A	C	A	A	A	A	A	A	A	A	A	A	A	A	A
RAC875_c42206_305	1B	348	G	A	G	A	G	G	G	G	G	G	G	G	A	G	G	G	G	G	G	G	G	G	G	G	G	G	G	G	G	G	G	G	G	A	G	G	G	G	G	G	G	G	G	G	G	G	G
AX-158537613	1B	349	T	C	T	T	T	T	T	T	T	T	T	T	C	T	T	T	T	T	T	T	T	T	T	T	T	T	T	T	T	T	T	T	T	C	T	T	T	T	T	T	T	T	T	T	T	T	T
Ku_c17486_152	1B	349	C	T	C	N	N	C	C	C	C	N	C	C	T	C	C	C	C	C	C	C	N	C	C	C	C	C	C	C	C	C	C	C	C	T	N	C	C	C	C	C	C	C	C	C	C	C	C
wsnp_Ex_c7629_13033231	1B	349	T	C	T	T	T	T	T	T	T	T	T	T	C	T	T	T	T	T	T	T	T	T	T	T	T	T	T	T	T	T	T	T	T	C	N	T	T	T	T	T	T	T	T	T	T	T	T
BS00087451_51	1B	358	T	T	T	C	T	T	T	T	T	T	T	T	T	T	T	T	T	T	T	T	T	T	T	T	T	T	T	T	T	T	T	T	T	T	N	T	T	T	T	T	T	T	T	T	T	T	T
Tdurum_contig61425_242	1B	359	A	A	A	G	A	A	A	A	A	A	A	A	A	A	A	A	A	A	A	A	A	A	A	A	A	A	A	A	A	A	A	A	A	A	N	A	A	A	A	A	A	A	G	A	A	A	A
BS00022490_51	1B	360	A	A	A	C	A	A	A	A	A	A	A	A	A	A	A	A	A	A	A	A	A	A	A	A	A	A	A	A	A	A	A	A	A	A	A	A	A	A	A	A	A	A	C	A	A	A	A
Tdurum_contig51348_326	1B	363	T	T	T	C	T	T	T	T	T	T	T	T	T	T	T	T	T	T	T	T	T	T	T	T	T	T	T	T	T	T	T	T	T	T	T	T	T	T	T	T	T	T	C	T	T	T	T
AX-110013495	1B	364	G	A	G	A	N	G	G	G	G	A	G	G	A	N	N	G	G	G	G	G	G	G	G	G	G	G	N	G	G	G	G	G	A	A	A	G	G	G	G	G	G	A	A	A	A	G	G
IAAV1158	1B	364	A	A	A	N	A	A	A	A	A	A	A	A	A	A	A	A	A	A	A	A	A	A	A	A	A	A	A	A	A	A	A	A	A	A	A	A	A	A	A	A	A	A	A	A	A	A	A
wsnp_Ex_c26419_35667216	1B	364	G	A	G	A	N	G	G	G	G	N	G	G	A	G	N	G	G	G	G	G	G	G	G	G	G	G	G	G	G	G	G	G	A	A	N	G	G	G	G	G	G	A	A	A	N	G	G
GENE-0193_197	1B	367	A	G	A	A	A	A	A	A	A	A	A	A	G	A	A	A	A	G	A	A	A	A	A	A	A	A	A	A	A	A	A	A	G	G	G	A	A	A	A	A	A	G	G	G	G	A	A
Ra_c23839_884	1B	367	T	C	T	C	T	T	T	T	T	T	T	T	C	T	T	T	T	C	T	T	T	T	T	T	T	T	T	T	T	T	T	T	C	C	C	T	T	T	T	T	T	C	C	C	C	T	T
Ku_c42700_2798	1B	371	T	C	T	T	T	T	T	T	T	T	T	T	C	T	T	T	T	C	T	T	T	T	T	T	T	T	T	T	T	T	T	T	C	C	C	T	T	T	T	T	T	C	C	C	C	T	T
IAAV178	1B	372	A	G	A	A	A	A	A	A	A	A	A	A	G	A	A	A	A	G	A	A	A	A	A	A	A	A	A	A	A	A	A	A	G	G	G	A	A	A	A	A	A	G	G	G	G	A	A
AX-158556893	1B	376	G	G	G	A	G	G	G	G	G	G	G	G	G	G	G	G	G	G	G	G	G	G	G	G	G	G	G	G	G	G	G	G	A	G	N	G	G	G	G	G	G	A	A	A	A	G	G
BS00029345_51	1B	381	G	A	G	G	G	G	G	G	G	G	G	G	A	G	G	G	G	A	G	G	G	G	G	G	G	G	G	G	G	G	G	G	A	A	N	G	G	G	G	G	G	A	A	A	A	G	G
Tdurum_contig84184_124	1B	381	T	C	T	T	T	T	T	T	T	T	T	T	C	T	T	T	T	C	T	T	T	T	T	T	T	T	T	T	T	T	T	T	C	C	C	T	T	T	T	T	T	C	C	C	C	T	T
BS00041010_51	1B	382	C	T	C	C	C	C	C	C	C	C	C	C	T	C	C	C	C	T	C	C	C	C	C	C	C	C	C	C	C	C	C	C	T	T	N	C	C	C	C	C	C	T	T	T	T	C	C
Kukri_rep_c70738_896	1B	382	C	A	C	C	C	C	C	C	C	C	C	C	A	C	C	C	C	A	C	C	C	C	C	C	C	C	C	C	C	C	C	C	A	A	N	C	C	C	C	C	C	A	A	A	A	C	C
AX-110026671	1B	384	C	A	C	C	C	C	C	C	C	C	C	C	A	C	C	C	C	A	C	C	C	C	C	C	C	C	C	C	C	C	C	C	A	A	N	C	C	C	C	C	C	A	A	A	A	C	C
BS00052089_51	1B	385	G	T	G	T	G	G	G	G	G	G	G	G	T	G	G	G	G	T	G	G	G	G	G	G	G	G	G	G	G	G	G	G	T	T	T	G	G	G	G	G	G	T	T	T	T	G	G
Tdurum_contig46780_203	1B	387	G	A	G	A	G	G	G	G	G	G	G	G	A	G	G	G	G	A	G	G	G	G	G	G	G	G	G	G	G	G	G	G	A	A	A	G	G	G	G	G	G	A	A	A	A	G	G
CAP7_c302_518	1B	388	G	A	G	A	N	G	G	G	G	G	G	G	A	G	N	G	G	A	G	G	G	G	G	G	G	G	G	G	G	G	G	G	A	A	A	G	G	G	G	G	G	A	A	A	A	G	G
BobWhite_c1318_691	1B	394	T	T	T	C	T	T	T	T	T	T	T	T	T	T	T	T	T	T	T	T	T	T	T	T	T	T	T	T	T	T	T	T	C	T	C	T	T	T	T	T	T	C	C	C	C	T	T
AX-95174732	1B	396	C	C	C	C	N	C	N	C	N	N	T	N	C	C	C	C	T	C	T	C	T	T	T	T	C	T	T	C	T	T	C	T	C	C	C	T	C	T	C	C	T	T	C	C	T	T	T
IAAV3905	1B	397	A	A	A	A	A	A	G	A	A	A	A	A	A	A	A	A	A	A	A	A	G	A	A	A	A	G	A	A	A	A	A	G	A	A	A	A	G	G	A	G	A	A	A	A	A	A	A
AX-94664731	1B	398	T	T	T	C	T	T	T	T	T	T	T	T	T	T	T	T	T	T	T	T	T	T	T	T	T	T	T	T	T	T	T	T	C	T	C	T	T	T	T	T	T	C	C	C	C	T	T
BS00021947_51	1B	406	C	T	C	T	C	C	C	C	C	C	C	C	T	C	C	C	C	T	C	C	C	C	C	C	C	C	C	C	C	C	C	C	T	T	T	C	C	C	C	C	C	T	T	T	T	C	C
Ku_c13515_171	1B	409	C	T	C	T	C	C	C	C	C	C	C	C	T	C	C	C	C	T	C	C	C	C	C	C	C	C	C	C	C	C	C	C	T	T	T	C	C	C	C	C	C	T	T	T	T	C	C
Tdurum_contig43910_687	1B	409	A	G	A	G	A	A	A	A	A	A	A	A	G	A	A	A	A	G	A	A	A	A	A	A	A	A	A	A	A	A	A	A	G	G	G	A	A	A	A	A	A	A	G	G	G	A	A
wsnp_BE442716B_Ta_2_1	1B	409	T	G	T	G	T	T	T	T	T	T	T	T	G	T	T	T	T	G	T	T	T	T	T	T	T	T	T	T	T	T	T	T	G	G	G	T	T	T	T	T	T	G	G	G	G	T	T
JD_c64600_281	1B	410	G	A	G	A	G	G	G	G	G	N	G	G	A	G	N	G	G	A	G	G	G	G	G	G	G	G	G	N	G	G	G	G	A	A	A	G	G	G	G	G	G	A	A	A	A	G	G
BS00022581_51	1B	414	G	T	G	G	G	G	G	G	G	G	G	G	T	G	G	G	G	T	G	G	G	G	G	G	G	G	G	G	G	G	G	G	T	T	T	G	G	G	G	G	G	T	T	T	T	G	G
AX-95682068	1B	419	A	C	A	A	A	A	A	A	A	A	A	A	C	A	A	A	A	C	A	A	A	A	A	A	A	A	A	A	A	A	A	A	A	C	A	A	A	A	A	A	A	C	A	A	A	A	A
IACX2701	1B	419	C	T	C	C	C	C	C	C	C	C	C	C	T	C	C	C	C	T	C	C	C	C	C	C	C	C	C	C	C	C	C	C	T	T	T	C	C	C	C	C	C	T	T	T	T	C	C
AX-158545099	1B	420	T	C	T	T	T	T	T	T	T	T	T	T	C	T	T	T	T	C	T	T	T	T	T	T	T	T	T	T	T	T	T	T	C	C	C	T	T	T	T	T	T	C	C	C	C	T	T
BS00071083_51	1B	421	G	A	G	G	G	G	G	G	G	G	G	N	A	N	G	G	G	A	G	G	G	G	G	G	G	G	G	G	G	G	G	G	A	A	A	G	G	G	G	G	G	A	A	A	A	G	G
AX-158570087	1B	423	C	T	C	C	C	C	C	C	C	C	C	C	T	C	C	C	C	T	C	C	C	C	C	C	C	C	C	C	C	C	C	C	T	T	N	C	C	C	C	C	C	T	T	C	T	C	C
AX-158540065	1B	424	T	C	T	T	T	T	T	T	T	T	T	T	C	T	T	T	T	C	T	T	T	T	T	T	T	T	T	T	T	T	T	T	C	C	C	T	T	T	T	T	T	C	C	C	C	T	T
BS00038929_51	1B	424	T	C	T	C	T	T	T	T	T	T	T	T	C	T	T	T	T	C	T	T	T	T	T	T	T	T	T	T	T	T	T	T	C	C	C	T	T	T	T	T	T	C	C	C	C	T	T
BS00075663_51	1B	424	G	A	G	A	G	G	G	G	G	G	G	G	A	G	G	G	G	A	G	G	G	G	G	G	G	G	G	G	G	G	G	G	A	A	N	G	G	G	G	G	G	A	A	A	A	G	G
RAC875_c5796_424	1B	424	A	G	A	G	A	A	A	A	A	A	A	A	G	A	A	A	A	G	A	A	A	A	A	A	A	A	A	A	A	A	A	A	G	G	G	A	A	A	A	A	A	G	G	G	G	A	A
tplb0058h11_348	1B	425	C	T	C	C	C	C	C	C	C	C	C	C	T	C	C	C	C	T	C	C	C	C	C	C	C	C	C	C	C	C	C	C	T	T	N	C	C	C	C	C	C	T	T	T	T	C	C
Excalibur_c59016_839	1B	426	A	G	A	A	A	A	A	A	A	A	A	A	G	A	A	A	A	G	A	A	A	A	A	A	A	A	A	A	A	A	A	A	G	G	G	A	A	A	A	A	A	G	G	G	G	A	A
Tdurum_contig28305_106	1B	427	G	A	G	G	G	G	G	G	G	G	G	G	A	G	G	G	G	A	G	G	G	G	G	G	G	G	G	G	G	G	G	G	G	A	G	G	G	G	G	G	G	A	G	A	G	G	G
BS00093841_51	1B	428	G	A	G	N	G	G	G	G	G	N	G	G	A	G	N	G	G	A	G	G	G	G	G	G	G	G	G	G	G	G	G	G	A	A	A	G	G	G	G	G	G	A	A	A	A	G	G
AX-158521257	1B	430	G	A	G	A	G	G	G	G	G	G	G	G	A	A	G	G	G	A	G	G	G	G	G	G	G	G	G	G	G	G	G	G	A	A	A	A	G	G	G	G	G	A	A	A	A	G	G
AX-158531994	1B	430	A	G	A	G	A	A	A	A	A	A	A	A	G	G	A	A	A	G	A	A	A	A	A	A	A	A	A	A	A	A	A	A	G	G	G	G	A	A	A	A	A	G	G	G	G	A	A
AX-89339341	1B	430	C	C	C	T	C	C	C	C	C	C	C	C	C	T	C	C	C	C	C	C	C	C	C	C	C	C	C	C	C	C	C	C	C	C	C	T	C	C	C	C	C	C	C	C	C	C	C
BS00078228_51	1B	430	A	C	A	A	A	A	A	A	A	A	A	A	C	A	A	A	A	C	A	A	A	A	C	C	A	A	A	A	A	A	A	A	C	C	N	A	A	A	A	A	A	C	C	C	C	A	A
AX-94540417	1B	431	C	G	C	C	C	C	C	C	C	C	C	C	G	C	C	C	C	G	C	C	C	C	G	G	C	C	C	C	C	C	C	C	G	G	G	C	C	C	C	C	C	G	G	G	G	C	C
BS00022089_51	1B	431	G	A	G	G	G	G	G	G	G	G	G	G	A	G	G	G	G	A	G	G	G	G	A	A	G	G	G	G	G	G	G	G	A	A	A	G	G	G	G	G	G	A	A	A	A	G	G
AX-110943874	1B	432	A	A	A	G	A	A	A	A	A	A	A	A	A	G	A	A	A	A	A	A	A	A	N	A	A	A	A	A	A	A	A	A	A	A	A	G	A	A	A	A	A	G	A	A	A	A	A
AX-158570368	1B	432	G	G	G	T	G	G	G	G	G	G	G	G	G	T	G	G	G	G	G	G	G	G	G	G	G	G	G	G	G	G	G	G	G	G	G	T	G	G	G	G	G	G	G	G	G	G	G
BS00033681_51	1B	432	C	T	C	N	C	C	C	C	C	C	C	C	T	C	C	C	C	T	C	C	C	C	T	T	C	C	C	C	C	C	C	C	T	T	T	C	C	C	C	C	C	T	T	T	T	C	C
AX-158545011	1B	433	C	C	C	C	C	C	C	C	C	C	C	C	C	C	C	C	C	C	C	C	C	C	A	A	C	C	C	C	C	C	C	C	A	C	A	A	C	C	C	C	C	C	A	A	A	C	C
AX-95174986	1B	433	A	A	A	A	A	A	A	A	A	A	A	A	A	A	A	A	A	A	A	A	A	A	G	G	A	A	A	A	A	A	A	A	G	A	G	G	A	A	A	A	A	A	G	G	G	A	A
AX-95204890	1B	433	A	A	A	G	A	A	A	A	A	A	A	A	A	G	A	A	A	A	A	A	A	A	A	A	A	A	A	A	A	A	A	A	A	A	A	G	A	A	A	A	A	G	A	A	A	A	A
JD_c6360_288	1B	433	C	C	C	C	C	C	C	C	C	C	C	C	C	C	C	C	C	C	C	C	C	C	T	T	C	C	C	C	C	C	C	C	T	C	N	T	C	C	C	C	C	T	T	T	T	C	C
AX-108740343	1B	434	A	G	A	A	A	A	A	A	A	A	A	A	G	G	A	A	G	G	A	A	A	A	G	G	A	A	A	A	A	A	A	A	G	G	G	G	A	A	A	A	A	G	G	G	G	A	A
AX-108912270	1B	434	A	C	A	A	A	A	A	A	A	A	A	A	C	C	A	A	A	C	A	A	A	A	N	A	A	A	A	A	A	A	A	A	A	C	A	C	A	A	A	A	A	C	A	A	A	A	A
AX-94540527	1B	435	A	G	A	A	A	A	A	A	A	A	A	A	G	G	A	A	A	G	A	A	A	A	A	A	A	A	A	A	A	A	A	A	A	G	A	G	A	A	A	A	A	G	A	A	A	A	A
GENE-0136_82	1B	435	T	G	T	G	T	T	T	T	T	T	T	T	G	G	T	T	G	G	T	T	T	T	G	G	T	T	T	T	T	T	T	T	G	G	G	G	T	T	T	T	T	G	G	G	G	T	T
AX-109490291	1B	437	G	A	G	G	G	G	G	G	G	G	G	G	A	A	G	G	G	A	G	G	G	G	G	G	G	G	G	G	G	G	G	G	G	A	G	A	G	G	G	G	G	A	G	G	G	G	G
AX-89417494	1B	438	G	A	G	A	G	G	G	G	G	G	G	G	A	A	G	G	A	A	G	G	G	G	A	A	G	G	G	G	G	G	G	G	A	A	A	A	G	G	G	G	G	A	A	A	A	G	G
BS00022324_51	1B	439	A	C	A	A	A	A	A	A	A	A	A	A	C	C	A	A	A	C	A	A	A	A	A	A	A	A	A	A	A	A	A	A	A	C	N	A	A	A	A	A	A	A	A	A	A	A	A
AX-158545044	1B	444	C	C	C	T	C	C	C	C	C	C	C	C	C	T	C	C	C	C	C	C	C	C	C	C	C	C	C	C	C	C	C	C	C	C	C	T	C	C	C	C	C	C	C	C	C	C	C
AX-94917376	1B	444	C	G	C	C	C	C	C	C	C	C	C	C	G	C	C	C	C	G	C	C	C	C	C	C	C	C	C	C	C	C	C	C	C	G	C	C	C	C	C	C	C	G	C	C	C	C	C
BS00022133_51	1B	444	C	A	C	C	C	C	C	C	C	C	C	C	N	C	C	C	C	N	C	C	C	C	C	C	C	C	C	C	C	C	C	C	C	N	C	C	C	C	C	C	C	A	C	C	C	C	C
wsnp_CAP11_c631_419930	1B	444	T	C	T	C	T	T	T	T	T	T	T	T	C	C	T	T	T	C	T	T	T	T	T	T	T	T	T	T	T	T	T	T	T	C	T	C	T	T	T	T	T	C	T	T	T	T	T
AX-89350924	1B	445	A	A	A	A	G	A	A	A	A	A	A	A	A	A	G	A	G	A	A	A	A	A	G	G	A	A	A	A	A	A	A	A	G	A	G	A	A	A	A	A	A	A	G	G	G	A	A
BS00073530_51	1B	445	C	C	C	C	C	C	T	C	C	C	C	C	C	C	C	C	C	C	C	C	T	C	C	C	C	T	C	C	C	C	C	T	C	C	C	C	C	T	C	T	C	C	C	C	C	C	C
tplb0023b14_704	1B	445	G	G	G	G	T	G	G	G	G	G	G	G	G	G	T	G	T	G	G	G	G	G	T	T	G	G	G	G	G	G	G	G	T	G	N	G	G	G	G	G	G	G	T	T	T	G	G
wsnp_Ex_c17452_26163496	1B	445	T	T	T	T	T	T	C	T	T	T	T	T	T	T	T	T	T	T	T	T	C	T	T	T	T	C	T	T	T	T	T	C	T	T	T	T	T	C	T	C	T	T	T	T	T	T	T
wsnp_Ex_rep_c67036_65492436	1B	445	G	G	G	G	A	G	G	G	G	G	G	G	G	G	A	G	A	G	G	G	G	G	A	A	G	G	G	G	G	G	G	G	A	G	N	G	G	G	G	G	G	G	A	A	A	G	G
BS00032364_51	1B	447	A	A	A	A	A	A	G	A	A	A	A	A	A	A	A	A	A	A	A	A	G	A	A	A	A	G	A	A	A	A	A	G	A	A	A	A	A	G	A	G	A	A	A	A	A	A	A
BS00073132_51	1B	447	G	G	G	A	A	G	A	G	G	G	G	G	G	A	A	G	A	G	G	G	A	G	A	A	G	A	G	G	G	G	G	A	A	G	A	G	G	A	G	A	G	G	A	A	A	G	G
Tdurum_contig70304_781	1B	447	A	A	A	G	G	A	A	A	A	A	A	A	A	G	G	A	G	A	A	A	A	A	G	G	A	A	A	A	A	A	A	A	G	A	G	A	A	A	A	A	A	A	G	G	G	A	A
AX-110395714	1B	448	T	T	T	C	C	T	C	T	T	T	T	T	T	C	C	T	C	T	T	T	C	T	C	C	T	C	T	T	T	T	T	C	C	T	C	T	T	C	T	C	T	T	C	C	C	T	T
wsnp_JD_c4485_5618761	1B	448	C	C	C	T	T	C	C	C	C	C	C	C	C	T	T	C	T	C	C	C	C	C	T	T	C	C	C	C	C	C	C	C	T	C	T	C	C	C	C	C	C	C	T	T	T	C	C
AX-158545084	1B	450	T	T	T	C	C	T	C	T	T	T	T	T	T	C	C	T	C	T	T	T	C	T	C	C	T	C	T	T	T	T	T	C	C	T	C	T	T	C	T	C	T	T	C	C	C	T	T
wsnp_Ex_c22006_31180883	1B	451	A	A	A	A	A	A	G	A	A	A	A	A	A	A	A	A	A	A	A	A	G	A	A	A	A	G	A	A	A	A	A	G	A	A	N	A	A	G	A	G	A	A	A	A	A	A	A
wsnp_Ex_c22006_31181239	1B	451	T	T	T	T	T	T	C	T	T	T	T	T	T	T	T	T	T	T	T	T	C	T	T	T	T	C	T	T	T	T	T	C	T	T	N	T	T	C	T	C	T	T	T	T	T	T	T
AX-110383861	1B	453	C	T	C	T	T	C	C	C	C	C	C	C	T	T	T	C	C	T	C	C	C	C	T	T	C	C	C	C	C	C	C	C	T	T	T	T	C	C	C	C	C	T	T	T	T	C	C
RAC875_rep_c74070_518	1B	453	G	A	G	A	A	G	G	G	G	G	G	G	A	A	A	G	G	A	G	G	G	G	A	A	G	G	G	G	G	G	G	G	A	A	N	A	G	G	G	G	G	A	A	A	A	G	G
AX-158570359	1B	454	A	G	A	N	N	A	A	A	A	A	A	A	G	G	G	A	A	G	A	A	A	A	G	G	A	A	A	A	A	A	A	A	G	G	G	G	A	A	A	A	A	G	G	G	G	A	A
AX-110030455	1B	455	C	T	C	T	T	C	C	C	C	C	C	C	T	T	T	C	C	T	C	C	C	C	T	T	C	C	C	C	C	C	C	C	T	T	N	T	C	C	C	C	C	T	T	T	T	C	C
AX-94806190	1B	455	G	C	G	C	C	G	G	G	G	G	G	G	C	N	C	G	G	C	G	G	G	G	C	C	G	G	G	G	G	G	G	G	C	C	N	C	G	G	G	G	G	C	C	C	C	G	G
wsnp_Ex_c852_1657319	1B	455	T	G	T	G	G	T	T	T	T	T	T	T	G	G	G	T	T	G	T	T	T	T	G	G	T	T	T	T	T	T	T	T	G	G	G	G	T	T	T	T	T	G	G	G	G	T	T
AX-109283327	1B	456	T	C	T	C	C	T	T	T	T	T	T	T	C	C	C	T	T	C	T	T	T	T	C	C	T	T	T	T	T	T	T	T	C	C	C	C	T	T	T	T	T	C	C	C	C	T	T
AX-158540207	1B	456	C	A	C	A	A	C	C	C	C	C	C	C	A	A	A	C	C	A	C	C	C	C	A	A	C	C	C	C	C	C	C	C	A	A	N	A	C	C	C	C	C	A	A	A	A	C	C
AX-89441694	1B	456	C	A	C	A	A	C	A	C	C	C	C	C	A	A	A	C	C	A	C	C	A	C	A	A	C	A	C	C	C	C	C	A	A	A	A	A	C	A	C	A	C	A	A	A	A	C	C
BS00069723_51	1B	456	G	T	G	T	T	G	T	G	G	G	G	G	T	T	T	G	G	T	G	G	T	G	N	T	G	T	G	G	G	G	G	T	T	T	T	T	G	T	G	T	G	T	T	T	T	G	G
Ra_c3083_982	1B	457	G	A	G	A	A	G	G	G	G	G	G	G	A	A	A	G	G	A	G	G	G	G	A	A	G	G	G	G	G	G	G	G	A	A	A	A	G	G	G	G	G	A	A	A	A	G	G
wsnp_Ex_c2025_3799847	1B	457	C	A	C	A	A	C	C	C	C	C	C	C	A	A	A	C	C	A	C	C	C	C	A	A	C	C	C	C	C	C	C	C	A	A	A	A	C	C	C	C	C	A	A	A	A	C	C
wsnp_Ex_c3681_6715277	1B	457	A	C	A	N	N	A	A	A	A	A	A	A	C	C	N	A	A	C	A	A	A	A	C	C	A	A	A	A	A	A	A	A	C	C	N	C	A	A	A	A	A	C	C	C	C	A	A
wsnp_Ra_c2027_3943938	1B	457	T	C	T	C	C	T	T	T	T	T	T	T	C	C	C	T	T	C	T	T	T	T	C	C	T	T	T	T	T	T	T	T	C	C	C	C	T	T	T	T	T	C	C	C	C	T	T
wsnp_Ra_c2027_3945764	1B	457	A	G	A	G	G	A	A	A	A	A	A	A	G	G	G	A	A	G	A	A	A	A	G	G	A	A	A	A	A	A	A	A	G	G	G	G	A	A	A	A	A	G	G	G	G	A	A
BS00065533_51	1B	464	G	G	G	G	G	G	G	G	G	G	G	G	G	G	G	G	G	G	G	G	G	G	G	G	G	G	G	G	G	A	G	G	G	G	G	G	G	G	G	G	G	G	G	G	G	G	G
AX-108974554	1B	466	T	G	G	G	G	G	T	T	T	T	T	T	G	G	G	T	T	G	T	T	T	T	T	T	T	T	T	T	T	T	T	T	T	G	T	G	T	T	T	T	T	G	T	T	T	T	T
AX-89360524	1B	466	C	C	C	T	C	C	C	C	C	C	C	C	C	T	C	C	C	C	C	C	C	C	C	C	C	C	C	C	C	C	C	C	C	C	C	T	C	C	C	C	C	T	C	C	C	C	C
wsnp_BE443332B_Ta_2_2	1B	466	T	C	C	C	C	C	T	T	T	T	T	T	C	C	C	T	T	C	T	T	T	T	T	T	T	T	T	T	T	T	T	T	T	C	T	C	T	T	T	T	T	C	T	T	T	T	T
AX-158570361	1B	470	C	T	T	C	C	T	C	C	C	C	C	C	T	C	T	C	C	T	C	C	C	C	C	C	C	C	C	C	C	C	C	C	C	T	C	C	C	C	C	C	C	C	C	C	C	C	C
BobWhite_c1967_388	1B	470	G	A	A	N	G	A	G	G	G	G	G	G	A	G	A	G	G	A	G	G	G	G	G	G	G	G	G	G	G	G	G	G	G	A	N	G	G	G	G	G	G	G	G	G	G	G	G
BS00095568_51	1B	470	T	C	C	C	C	C	C	T	T	T	T	T	C	C	C	T	T	C	T	T	C	T	C	C	T	C	T	T	T	T	T	C	C	C	C	C	T	C	T	C	T	C	C	C	C	T	T
IACX15424	1B	470	C	A	A	C	C	A	C	C	C	C	C	C	A	C	A	C	C	A	C	C	C	C	C	C	C	C	C	C	C	C	C	C	C	A	C	C	C	C	C	C	C	C	C	C	C	C	C
Kukri_rep_c69810_502	1B	470	C	T	T	N	C	T	C	C	C	N	C	C	T	C	T	C	C	T	C	C	C	C	C	C	C	C	C	C	C	C	C	C	C	T	N	C	C	C	C	C	C	C	C	C	C	C	C
AX-110418815	1B	471	A	C	C	C	A	C	A	A	A	A	A	A	C	A	C	A	A	C	A	A	A	A	C	C	A	A	A	A	A	A	A	A	C	C	C	A	A	A	A	A	A	C	C	C	C	A	A
AX-110459339	1B	471	T	C	C	C	T	C	T	T	T	T	T	T	C	T	C	T	T	C	T	T	T	T	T	T	T	T	T	T	T	T	T	T	T	C	T	T	T	T	T	T	T	T	T	T	T	T	T
Tdurum_contig56874_562	1B	471	C	T	T	C	C	T	C	C	C	C	C	C	T	C	T	C	C	T	C	C	C	C	C	C	C	C	C	C	C	C	C	C	C	T	C	C	C	C	C	C	C	T	C	C	C	C	C
AX-158570336	1B	472	T	G	T	G	T	T	T	T	T	T	T	T	G	T	G	T	T	G	T	T	T	T	G	G	T	T	T	T	T	T	T	T	G	G	G	T	T	T	T	T	T	G	G	G	G	T	T
wsnp_RFL_Contig3866_4228783	1B	472	T	T	T	T	G	G	T	T	T	T	T	T	T	T	T	G	T	T	T	T	T	G	G	T	T	T	T	G	T	T	G	T	T	T	G	G	T	T	T	T	G	T	G	G	T	T	G
AX-108774793	1B	474	C	C	C	T	C	C	C	C	C	C	C	C	C	C	C	C	C	C	C	C	C	C	T	T	C	C	C	C	C	C	C	C	T	C	T	C	C	C	C	C	C	C	T	T	T	C	C
Kukri_c67707_114	1B	474	C	A	C	C	C	C	C	C	C	C	C	C	A	C	A	C	C	A	C	C	C	C	C	C	C	C	C	C	C	C	C	C	C	A	C	C	C	C	C	C	C	A	C	C	C	C	C
Tdurum_contig60052_184	1B	474	T	T	T	C	T	T	T	T	T	T	T	T	T	T	T	T	T	T	T	T	T	T	C	C	T	T	T	T	T	T	T	T	C	T	C	T	T	T	T	T	T	T	C	C	C	T	T
wsnp_Ku_c24323_34285350	1B	474	T	T	T	C	T	T	T	T	T	T	T	T	T	T	T	T	T	T	T	T	T	T	C	C	T	T	T	T	T	T	T	T	C	T	C	T	T	T	T	T	T	T	C	C	C	T	T
CAP7_c3456_113	1B	476	C	T	C	C	C	C	C	C	C	C	C	C	T	C	T	C	C	T	C	C	C	C	C	C	C	C	C	C	C	C	C	C	C	T	C	C	C	C	C	C	C	T	C	C	C	C	C
GENE-0142_178	1B	476	A	G	A	A	A	A	A	A	A	A	A	A	G	A	G	A	A	G	A	A	A	A	A	A	A	A	A	A	A	A	A	A	A	G	A	A	A	A	A	A	A	G	A	A	A	A	A
Tdurum_contig44255_814	1B	476	T	C	T	T	T	T	T	T	T	T	T	T	C	T	C	T	T	C	T	T	T	T	T	T	T	T	T	T	T	T	T	T	T	C	N	T	T	T	T	T	T	C	T	T	T	T	T
BS00023142_51	1B	477	T	C	T	T	T	T	T	T	T	T	T	T	C	T	C	T	T	C	T	T	T	T	T	T	T	T	T	T	T	T	T	T	T	C	T	T	T	T	T	T	T	C	T	T	T	T	T
Excalibur_c50665_1323	1B	477	G	A	G	G	G	G	G	G	G	G	G	G	A	G	A	G	G	A	G	G	G	G	G	G	G	G	G	G	G	G	G	G	G	A	N	G	G	G	G	G	G	A	G	G	G	G	G
Excalibur_rep_c105376_485	1B	477	C	T	C	C	C	C	C	C	C	C	C	C	T	C	T	C	C	T	C	C	C	C	C	C	C	C	C	C	C	C	C	C	C	T	N	C	C	C	C	C	C	T	C	C	C	C	C
RAC875_c56417_377	1B	477	C	T	C	N	N	C	C	C	C	N	C	C	T	C	T	C	C	T	C	C	C	C	C	C	C	C	C	C	C	C	C	C	C	T	N	C	C	C	C	C	C	T	C	C	C	C	C
Tdurum_contig15593_407	1B	477	G	A	G	G	G	G	G	G	G	G	G	G	A	G	A	G	G	A	G	G	G	G	G	G	G	G	G	G	G	G	G	G	G	A	G	G	G	G	G	G	G	A	G	G	G	G	G
TA004407-0898	1B	478	T	C	T	C	T	T	T	T	T	T	T	T	C	T	C	T	T	C	T	T	T	T	C	C	T	T	T	T	T	T	T	T	C	C	N	T	T	T	T	T	T	C	C	C	C	T	T
Ra_c68984_1882	1B	481	A	G	A	A	A	A	A	A	A	A	A	A	G	A	G	A	A	G	A	A	A	A	G	G	A	A	A	A	A	A	A	A	G	G	G	A	A	A	A	A	A	A	G	G	G	A	A
AX-158544992	1B	485	C	T	C	T	C	C	C	C	C	C	C	C	T	C	T	C	C	T	C	C	C	C	T	T	C	C	C	C	C	C	C	C	T	T	T	C	C	C	C	C	C	T	T	T	T	C	C
Excalibur_c90096_77	1B	487	C	A	C	A	C	C	C	C	C	C	C	C	A	C	A	C	C	A	C	C	C	C	A	A	C	C	C	C	C	C	C	C	A	A	A	C	C	C	C	C	C	C	A	A	A	C	C
RAC875_c87890_234	1B	487	C	T	C	T	C	C	C	C	C	C	C	C	T	C	T	C	C	T	C	C	C	C	T	T	C	C	C	C	C	C	C	C	T	T	N	C	C	C	C	C	C	T	T	N	T	C	C
Tdurum_contig59449_249	1B	487	T	C	T	C	T	T	T	T	T	T	T	T	C	T	C	T	T	C	T	T	T	T	C	C	T	T	T	T	T	T	T	T	C	C	C	T	T	T	T	T	T	C	C	C	C	T	T
Tdurum_contig59449_400	1B	487	T	G	T	N	T	T	T	T	T	T	T	T	G	T	G	T	T	G	T	T	T	T	G	G	T	T	T	T	T	T	T	T	G	G	N	T	T	T	T	T	T	G	G	G	G	T	T
AX-110383610	1B	488	T	T	T	T	T	T	T	T	T	T	C	T	T	T	C	T	T	T	C	T	T	T	C	C	T	T	T	T	T	T	T	T	C	T	C	T	T	T	T	T	T	T	C	C	C	T	T
AX-110571065	1B	488	A	A	A	A	A	A	A	A	A	A	G	A	A	A	G	A	A	A	G	A	A	A	G	G	A	A	A	A	A	A	A	A	G	A	G	A	A	A	A	A	A	G	G	G	G	A	A
GENE-0107_807	1B	488	C	C	C	C	C	C	C	C	C	C	T	C	C	C	T	C	C	C	T	C	C	C	T	T	C	C	C	C	C	C	C	C	T	C	N	C	C	C	C	C	C	C	T	T	T	C	C
IACX3408	1B	489	G	G	G	G	G	G	G	G	G	G	T	G	G	G	T	G	G	G	T	G	G	G	T	T	G	G	G	G	G	G	G	G	T	G	T	G	G	G	G	G	G	T	T	T	T	G	G
BS00041355_51	1B	490	C	C	C	N	C	C	C	C	C	N	T	C	C	C	T	C	C	C	T	C	C	C	T	T	C	C	C	C	C	C	C	C	T	C	T	C	C	C	C	C	C	T	T	T	T	C	C
RAC875_c5556_328	1B	490	C	C	N	N	N	C	C	C	C	N	T	C	C	N	T	C	C	C	T	C	C	C	T	T	C	C	C	C	C	C	C	C	T	C	N	C	C	C	C	C	C	T	T	T	T	C	C
tplb0024i15_1754	1B	491	C	C	C	N	C	C	C	C	C	C	T	C	C	C	T	C	C	C	T	C	C	C	T	T	C	C	C	C	C	C	C	C	T	C	T	C	C	C	C	C	C	T	T	T	T	C	C
BS00022920_51	1B	493	C	C	T	T	T	C	C	C	C	N	T	C	C	C	T	C	T	C	T	C	T	C	C	C	C	T	C	C	C	C	C	T	C	C	N	T	C	C	C	C	C	T	C	C	C	C	C
IAAV6731	1B	494	A	A	C	C	C	C	A	A	A	A	C	A	A	A	C	A	C	A	C	A	C	A	N	A	A	C	A	A	A	A	A	C	A	A	N	C	A	A	A	A	A	C	A	A	A	A	A
Ra_c37969_549	1B	494	C	C	T	T	T	T	C	C	C	C	T	C	C	C	T	C	T	C	T	C	T	C	C	C	C	T	C	C	C	C	C	T	C	C	C	T	C	C	C	C	C	T	C	C	C	C	C
AX-108773996	1B	496	C	C	T	T	T	T	C	C	C	C	T	C	C	C	T	C	T	C	T	C	T	C	C	C	C	T	C	C	C	C	C	T	C	C	C	T	C	C	C	C	C	T	C	C	C	C	C
AX-89394630	1B	497	T	T	C	C	C	T	T	T	T	T	C	T	T	T	C	T	C	T	C	T	C	T	T	T	T	C	T	T	T	T	T	C	T	T	T	C	T	T	T	T	T	C	T	T	T	T	T
Excalibur_c5218_75	1B	498	T	T	C	C	C	C	T	T	T	T	C	T	T	T	C	T	C	T	C	T	C	T	T	T	T	C	T	T	T	T	T	C	T	T	T	C	T	T	T	T	T	C	T	T	T	T	T
Tdurum_contig81102_102	1B	498	G	G	A	A	A	G	G	G	G	G	A	G	G	G	A	G	A	G	A	G	A	G	G	G	G	A	G	G	G	G	G	A	G	G	G	A	G	G	G	G	G	A	G	G	G	G	G
Tdurum_contig10026_1493	1B	499	G	G	G	N	G	A	G	G	G	N	G	G	G	G	G	G	G	G	G	G	G	G	G	G	G	G	G	G	G	G	G	G	G	G	G	G	G	G	G	G	G	G	G	G	G	G	G
AX-158570322	1B	501	A	A	G	G	G	A	A	A	A	A	G	A	A	A	G	A	G	A	G	A	G	A	G	G	A	G	A	A	A	A	A	G	G	A	G	G	A	A	A	A	A	A	G	G	G	A	A
TA003900-0407	1B	501	A	A	C	C	C	A	A	A	A	A	C	A	A	A	C	A	C	A	C	A	C	A	C	C	A	C	A	A	A	A	A	C	C	A	C	C	A	A	A	A	A	A	C	C	C	A	A
AX-158544982	1B	503	G	G	T	T	T	T	G	G	G	G	T	G	G	G	T	G	T	G	T	G	T	G	T	T	G	T	G	G	G	G	G	T	T	G	T	T	G	G	G	G	G	T	T	T	T	G	G
AX-95176659	1B	503	G	G	A	G	A	G	G	G	G	G	A	G	G	G	A	G	A	G	A	G	A	G	A	A	G	A	G	G	G	G	G	A	A	G	N	A	G	G	G	G	G	G	A	A	A	G	G
AX-109363269	1B	505	A	A	G	A	G	A	A	A	A	A	G	A	A	A	G	A	G	A	G	A	G	A	A	A	A	G	A	A	A	A	A	G	G	A	G	G	A	A	A	A	A	A	G	A	G	A	A
CAP11_c2974_53	1B	505	G	G	A	G	A	G	G	G	G	G	A	G	G	G	A	G	A	G	A	G	A	G	G	G	G	A	G	G	G	G	G	A	A	G	N	A	G	G	G	G	G	G	A	G	A	G	G
AX-158560930	1B	506	C	C	T	C	T	C	C	C	C	C	T	C	C	C	T	C	T	C	T	C	T	C	C	C	C	T	C	C	C	C	C	T	C	C	C	T	C	C	C	C	C	C	C	C	C	C	C
Kukri_c4412_383	1B	508	G	G	A	N	A	A	G	G	G	N	A	G	G	G	A	G	A	G	A	G	A	G	A	A	G	A	N	G	G	G	G	A	G	G	G	A	G	G	G	G	G	A	G	A	G	G	G
AX-158595441	1B	509	A	A	G	A	G	G	A	A	A	A	G	A	A	A	G	A	G	A	G	A	G	A	G	G	A	G	A	A	A	A	A	G	G	A	G	G	A	A	A	A	A	G	G	G	G	A	A
AX-158606660	1B	509	C	C	T	C	T	T	C	C	C	C	T	C	C	C	T	C	T	C	T	C	T	C	T	T	C	T	C	C	C	C	C	T	C	C	C	T	C	C	C	C	C	T	C	T	C	C	C
AX-110008202	1B	510	G	G	N	G	G	G	G	G	G	G	C	G	G	G	C	G	G	G	C	G	G	G	C	C	G	G	G	G	G	G	G	G	C	G	N	G	G	G	G	G	G	G	C	C	C	G	G
AX-158520962	1B	510	G	G	A	G	G	G	G	G	G	G	A	G	G	G	A	G	G	G	A	G	G	G	G	G	G	G	G	G	G	G	G	G	G	G	G	G	G	G	G	G	G	G	G	G	G	G	G
wsnp_JD_c5659_6814240	1B	510	C	C	C	C	T	C	C	C	C	C	C	C	C	C	C	C	T	C	C	C	T	C	C	C	C	T	C	C	C	C	C	T	C	C	C	T	C	C	C	C	C	C	C	C	C	C	C
AX-110475885	1B	511	G	G	A	N	G	G	G	G	G	G	A	G	G	G	A	G	G	G	A	G	G	G	A	A	G	G	G	G	G	G	G	G	A	G	A	G	G	G	G	G	G	G	A	A	A	G	G
AX-158520963	1B	511	A	A	G	G	A	A	A	A	A	A	G	A	A	A	G	A	A	A	G	A	A	A	G	G	A	A	A	A	A	A	A	A	G	A	G	A	A	A	A	A	A	A	G	G	G	A	A
Kukri_c13188_256	1B	511	C	C	T	T	C	T	C	C	C	C	T	C	C	C	T	C	C	C	T	C	C	C	T	T	C	C	C	C	C	C	C	C	T	C	T	C	C	C	C	C	C	C	T	T	T	C	C
Tdurum_contig60509_232	1B	511	T	T	C	C	T	C	T	T	T	T	C	T	T	T	C	T	T	T	C	T	T	T	C	C	T	T	T	T	T	T	T	T	C	T	C	T	T	T	T	T	T	T	C	C	C	T	T
wsnp_Ra_c29782_39115548	1B	511	T	T	C	T	T	T	T	T	T	T	C	T	T	T	C	T	T	T	C	T	T	T	C	C	T	T	T	T	T	T	T	T	C	T	C	T	T	T	T	T	T	T	C	C	C	T	T
AX-108937087	1B	513	A	A	G	G	A	A	A	A	A	A	G	A	A	A	G	A	A	A	G	A	A	A	G	G	A	A	A	A	A	A	A	A	G	A	G	A	A	A	A	A	A	A	G	G	G	A	A
AX-94474486	1B	513	G	G	G	G	A	G	G	G	G	G	A	A	G	G	A	G	A	G	A	A	A	G	G	G	A	A	A	A	A	A	G	A	G	G	A	G	G	G	G	G	G	A	G	G	A	G	G
AX-94692952	1B	513	A	A	G	N	G	A	A	A	A	A	G	A	A	A	G	A	G	A	G	A	G	A	G	G	A	G	A	A	A	A	A	G	G	A	G	A	A	A	A	A	A	A	G	G	G	A	A
RAC875_rep_c98040_163	1B	513	G	G	A	G	G	G	G	G	G	G	A	G	G	G	A	G	G	G	A	G	G	G	A	A	G	G	G	G	G	G	G	G	A	G	N	G	G	G	G	G	G	G	A	A	A	G	G
AX-158544898	1B	515	T	T	G	G	G	G	T	T	T	T	G	G	T	G	G	G	G	T	G	T	G	G	G	G	G	G	G	G	G	G	T	G	G	T	G	T	T	T	T	T	G	T	G	G	G	G	G
GENE-0004_635	1B	515	G	G	G	G	G	G	G	G	G	A	G	G	G	A	G	G	G	G	G	G	G	A	A	A	G	G	G	G	G	G	G	G	A	G	G	G	G	G	G	G	G	G	G	G	G	G	G
AX-158570189	1B	516	A	A	G	G	G	A	A	A	A	A	G	A	A	A	G	G	G	A	G	A	G	G	G	G	G	G	G	G	G	G	A	G	G	A	G	A	A	A	A	A	G	A	G	G	G	G	G
AX-110533435	1B	517	G	G	A	A	A	G	G	G	G	G	A	G	G	G	A	A	A	G	A	G	A	A	G	G	A	A	A	A	A	A	G	A	A	G	N	G	G	G	G	G	A	G	A	G	A	A	A
AX-111656815	1B	518	G	G	A	A	A	G	G	G	G	G	A	G	G	G	A	A	A	G	A	G	A	A	G	G	A	A	A	A	A	A	G	A	A	G	A	A	G	G	G	G	A	G	A	G	A	A	A
AX-95659642	1B	518	G	G	A	A	A	G	G	G	G	G	A	G	G	G	A	A	A	G	A	G	A	A	A	A	A	A	A	A	A	A	G	A	A	G	A	G	G	G	G	G	A	G	A	A	A	A	A
IACX10809	1B	518	T	T	C	C	C	T	T	T	T	T	C	T	T	T	C	C	C	T	C	T	C	C	C	C	C	C	C	C	C	C	T	C	C	T	N	C	T	T	T	T	C	T	C	C	C	C	C
AX-158540101	1B	519	T	T	G	G	G	T	T	T	T	T	G	T	T	T	G	G	G	T	G	T	G	G	G	G	G	G	G	G	G	G	T	G	G	T	G	G	T	T	T	T	G	T	G	G	G	G	G
AX-94433161	1B	519	T	T	C	C	C	T	T	T	T	T	C	T	T	T	C	C	C	T	C	T	C	C	N	T	C	C	C	C	C	C	T	C	C	T	C	C	T	T	T	T	C	T	C	T	C	C	C
AX-109815681	1B	520	A	A	A	A	G	A	A	A	A	A	A	A	A	A	A	A	G	A	A	A	G	A	N	A	A	G	A	A	A	A	A	G	A	A	A	A	A	A	A	A	A	G	A	A	A	A	A
AX-111602485	1B	520	T	T	C	C	T	T	T	T	T	T	C	T	T	T	C	C	T	T	C	T	T	C	C	C	C	T	C	C	C	C	T	T	C	T	C	C	T	T	T	T	C	T	C	C	C	C	C
AX-158570152	1B	520	T	T	C	C	C	C	T	T	T	T	C	T	T	T	C	C	C	T	C	T	C	C	C	C	C	C	C	C	C	C	T	C	C	T	C	C	T	T	T	T	C	C	C	C	C	C	C
AX-89524094	1B	520	A	A	G	G	A	A	A	A	A	A	G	A	A	A	G	G	A	A	G	A	A	G	A	A	G	A	G	G	G	G	A	A	G	A	N	G	A	A	A	A	G	A	G	A	G	G	G
AX-94751447	1B	520	G	G	G	G	A	G	G	G	G	G	G	G	G	G	G	G	A	G	G	G	A	G	G	G	G	A	G	G	G	G	G	A	G	G	G	G	G	G	G	G	G	G	G	G	G	G	G
CAP7_c12162_251	1B	521	G	G	G	G	A	A	G	G	G	G	G	G	G	G	G	G	A	G	G	G	A	G	A	A	G	A	G	G	G	G	G	A	G	G	G	G	G	G	G	G	G	A	G	A	G	G	G
Kukri_c22155_1010	1B	521	C	C	C	C	T	T	C	C	C	C	C	C	C	C	C	C	T	C	C	C	T	C	T	T	C	T	C	C	C	C	C	T	C	C	C	C	C	C	C	C	C	T	C	T	C	C	C
RAC875_c6701_291	1B	521	A	A	A	A	G	G	A	A	A	A	A	A	A	A	A	A	G	A	A	A	G	A	G	G	A	G	A	A	A	A	A	G	A	A	A	A	A	A	A	A	A	G	A	G	A	A	A
Tdurum_contig50473_889	1B	521	G	G	G	G	A	G	G	G	G	G	G	G	G	G	G	G	A	G	G	G	A	G	G	G	G	A	G	G	G	G	G	A	G	G	G	G	G	G	G	G	G	A	G	A	G	G	G
wsnp_Ra_c5088_9081927	1B	521	C	C	T	T	C	T	C	C	C	C	T	C	C	C	T	T	C	C	T	C	C	T	C	C	T	C	T	T	T	T	C	C	T	C	N	T	C	C	C	C	T	C	T	C	T	T	T
AX-158560938	1B	522	A	A	A	A	C	C	A	A	A	A	A	A	A	A	A	A	C	A	A	A	C	A	C	C	A	C	A	A	A	A	A	C	C	A	C	A	A	A	A	A	A	C	C	C	C	A	A
AX-89490304	1B	522	A	A	A	A	G	A	A	A	A	A	A	A	A	A	A	A	G	A	A	A	G	A	N	A	A	G	A	A	A	A	A	G	G	A	N	A	A	A	A	A	A	G	G	G	G	A	A
AX-158570161	1B	523	A	A	G	A	G	N	A	A	A	A	G	A	A	A	G	G	G	A	G	A	G	G	G	G	G	G	G	G	G	G	A	G	G	A	G	G	A	A	A	A	G	N	G	G	G	G	G
wsnp_Ex_c1600_3051075	1B	524	G	G	T	G	T	G	G	G	G	G	T	G	G	G	T	T	T	G	T	G	T	T	G	G	T	T	T	T	T	T	G	T	G	G	G	T	G	G	G	G	T	G	G	T	G	G	T
AX-158521181	1B	527	T	T	C	T	C	T	T	T	T	T	C	T	T	T	C	C	C	T	C	T	C	C	T	T	C	C	C	C	C	C	T	C	T	T	T	C	T	T	T	T	C	T	T	C	T	T	C
AX-89760660	1B	527	G	G	A	G	A	G	G	G	G	G	A	G	G	G	A	A	A	G	A	G	A	A	G	G	A	A	A	A	A	A	G	A	G	G	G	A	G	G	G	G	A	G	G	A	G	G	A
AX-94490210	1B	527	G	G	A	G	A	A	G	G	G	G	A	G	G	G	N	A	A	G	A	G	A	A	A	A	A	A	A	A	A	A	G	A	A	G	A	A	G	G	G	G	A	A	A	A	A	A	A
Ra_c25590_1406	1B	527	C	C	T	C	T	C	C	C	C	C	T	C	C	C	T	T	T	C	T	C	T	T	C	C	T	T	T	T	T	T	C	T	C	C	C	T	C	C	C	C	T	C	C	T	C	C	T
wsnp_Ex_c1495_2864718	1B	527	T	T	C	T	N	T	T	T	T	T	C	T	T	T	N	C	C	T	C	T	C	C	T	T	C	C	C	C	C	C	T	C	T	T	T	C	T	T	T	T	C	T	T	C	T	T	C
AX-158521178	1B	528	G	G	A	G	A	G	G	G	G	G	A	G	G	G	A	A	A	G	A	G	A	A	N	A	A	A	A	A	A	A	G	A	A	G	N	A	G	G	G	G	A	G	A	A	A	A	A
AX-94504071	1B	528	A	A	T	A	T	A	A	A	A	A	T	A	A	A	T	T	T	A	T	A	T	T	T	T	T	T	T	T	T	T	A	T	T	A	T	T	A	A	A	A	T	A	T	T	T	T	T
AX-158521149	1B	529	T	T	A	T	A	T	T	T	T	T	A	T	T	T	A	A	A	T	A	T	A	A	A	A	A	A	A	A	A	A	T	A	A	T	A	A	T	T	T	T	A	T	A	A	A	A	A
AX-158521147	1B	530	T	T	G	G	G	G	T	T	T	T	G	T	T	T	N	G	G	T	G	T	G	G	G	G	G	G	G	G	G	G	T	G	G	T	N	G	T	T	T	T	G	T	G	G	G	G	G
AX-158531937	1B	530	G	G	T	T	T	T	G	G	G	G	T	G	G	G	T	T	T	G	T	G	T	T	T	T	T	T	T	T	T	T	G	T	T	G	T	T	G	G	G	G	T	G	T	T	T	T	T
AX-95632122	1B	530	G	G	G	G	A	G	G	G	G	G	G	G	G	G	A	A	A	G	G	G	A	A	A	A	A	A	A	A	A	A	G	A	A	G	A	A	G	G	G	G	A	A	A	A	A	A	A
BS00000066_51	1B	530	C	C	C	N	T	C	C	C	C	N	C	C	C	C	T	T	T	C	C	C	T	T	T	T	T	T	T	T	T	T	C	T	T	C	T	T	C	C	C	C	T	T	T	T	T	T	T
BS00036362_51	1B	530	G	G	G	G	A	G	G	G	G	G	G	G	G	G	A	A	A	G	G	G	A	A	A	A	A	A	A	A	A	A	G	A	A	G	N	A	G	G	G	G	A	G	A	A	A	A	A
CAP12_c424_402	1B	530	T	T	C	C	C	C	T	T	T	T	C	T	T	T	C	C	C	T	C	T	C	C	C	C	C	C	C	C	C	C	T	C	C	T	C	C	T	T	T	T	C	T	C	C	C	C	C
GENE-0410_71	1B	530	A	A	A	A	A	A	A	A	A	A	A	C	A	C	C	A	A	A	A	A	C	C	C	C	C	C	C	C	C	C	A	C	C	A	A	A	A	A	A	A	C	C	A	C	C	A	A
IACX11338	1B	530	C	C	C	C	C	C	C	C	C	C	C	T	C	T	T	C	C	C	C	C	T	T	T	T	T	T	T	T	T	T	C	T	T	C	C	C	C	C	C	C	T	T	C	T	T	C	C
Tdurum_contig31102_299	1B	530	G	G	G	G	A	G	G	G	G	G	G	G	G	G	A	A	A	G	G	G	A	A	A	A	A	A	A	A	A	A	G	A	A	G	A	A	G	G	G	G	A	A	A	A	A	A	A
wsnp_BG606586B_Ta_2_13	1B	530	A	A	A	A	G	A	A	A	A	A	A	A	A	A	G	G	G	A	A	A	G	G	G	G	G	G	G	G	G	G	A	G	G	A	G	G	A	A	A	A	G	A	G	G	G	G	G
AX-158521182	1B	531	G	G	G	G	T	T	G	G	G	G	G	G	G	G	T	T	T	G	G	G	T	T	T	T	T	T	T	T	T	T	G	T	T	G	T	T	G	G	G	G	T	T	T	T	T	T	T
AX-158531949	1B	531	C	C	C	N	C	T	C	C	C	N	T	C	C	C	N	C	C	C	T	C	C	C	C	C	C	C	C	C	C	C	C	C	C	C	N	C	C	C	C	C	C	T	C	C	C	C	C
AX-158556737	1B	531	G	G	G	G	A	A	G	G	G	G	A	G	G	G	A	A	A	G	A	G	A	A	A	A	A	A	A	A	A	A	G	A	A	G	A	A	G	G	G	G	A	A	A	A	A	A	A
AX-94664843	1B	531	A	A	A	A	A	G	A	A	A	A	G	A	A	A	A	A	A	A	G	A	A	A	G	G	A	A	A	A	A	A	A	A	G	A	G	A	A	A	A	A	A	G	G	G	G	G	A
BS00010130_51	1B	531	G	G	G	G	A	A	G	G	G	G	G	G	G	G	A	A	A	G	G	G	A	A	A	A	A	A	A	A	A	A	G	A	A	G	A	A	G	G	G	G	A	A	A	A	A	A	A
Kukri_c559_193	1B	531	A	A	A	A	G	G	A	A	A	A	A	A	A	A	G	G	G	A	A	A	G	G	G	G	G	G	G	G	G	G	A	G	G	A	G	G	A	A	A	A	G	G	G	G	G	G	G
RAC875_s110519_303	1B	531	A	A	A	A	N	G	A	A	A	A	A	A	A	A	G	G	G	A	A	A	G	G	G	G	G	G	G	G	G	G	A	G	G	A	G	G	A	A	A	A	G	G	G	G	G	G	G
Tdurum_contig87938_342	1B	531	A	A	A	A	G	G	A	A	A	A	A	A	A	A	G	G	G	A	A	A	G	G	G	G	G	G	G	G	G	G	A	G	G	A	G	G	A	A	A	A	G	G	G	G	G	G	G
wsnp_JD_c11014_11565501	1B	531	A	A	A	A	G	G	A	A	A	A	A	A	A	A	G	G	G	A	A	A	G	G	G	G	G	G	G	G	G	G	A	G	G	A	N	G	A	A	A	A	G	G	G	G	G	G	G
AX-94632321	1B	532	A	A	A	A	A	G	A	A	A	A	G	A	A	A	A	A	A	A	G	A	A	A	G	G	A	A	A	A	A	A	A	A	G	A	G	A	A	A	A	A	A	G	G	A	G	G	A
Excalibur_c23992_436	1B	532	C	C	C	C	C	T	C	C	C	C	T	C	C	C	C	C	C	C	T	C	C	C	C	C	C	C	C	C	C	C	C	C	C	C	N	C	C	C	C	C	C	T	C	C	C	C	C
Excalibur_c48379_116	1B	532	G	G	G	G	G	A	G	G	G	G	A	G	G	G	G	G	G	G	A	G	G	G	G	G	G	G	G	G	G	G	G	G	G	G	G	G	G	G	G	G	G	A	G	G	G	G	G
Excalibur_c48379_413	1B	532	C	C	C	C	C	T	C	C	C	C	T	C	C	C	C	C	C	C	T	C	C	C	C	C	C	C	C	C	C	C	C	C	C	C	N	C	C	C	C	C	C	T	C	C	C	C	C
Excalibur_c48379_461	1B	532	C	C	C	C	C	T	C	C	C	C	T	T	C	T	C	C	C	C	T	C	T	C	T	T	C	T	C	C	C	C	C	T	T	C	T	T	C	C	C	C	C	T	T	T	T	T	C
Kukri_c27693_260	1B	532	G	G	G	N	G	A	G	G	G	G	A	G	G	G	G	G	G	G	A	G	G	G	G	G	G	G	G	G	G	G	G	G	G	G	G	G	G	G	G	G	G	A	G	G	G	G	G
Kukri_c27693_551	1B	532	G	G	G	G	G	A	G	G	G	N	A	G	G	G	G	G	G	G	A	G	G	G	G	G	G	G	G	G	G	G	G	G	G	G	N	G	G	G	G	G	G	A	G	G	G	G	G
AX-158531950	1B	535	T	T	T	T	T	C	T	T	T	T	T	T	T	T	T	T	T	T	T	T	T	T	T	T	T	T	T	T	T	T	T	T	T	T	T	T	T	T	T	T	T	C	T	T	T	T	T
CAP12_c1129_220	1B	536	A	A	A	G	A	A	A	A	A	A	G	G	A	G	A	G	A	A	G	A	G	G	G	G	G	G	G	G	G	G	A	G	G	A	G	A	A	A	A	A	G	G	G	G	G	G	G
RFL_Contig4977_2333	1B	536	G	G	G	A	G	A	G	G	G	G	A	A	G	A	G	A	G	G	A	G	A	A	A	A	A	A	A	A	A	A	G	A	A	G	A	G	G	G	G	G	A	A	A	A	A	A	A
AX-158531863	1B	537	T	T	T	C	T	C	T	T	T	T	T	C	T	C	T	C	C	T	T	T	C	C	C	C	C	C	C	C	C	C	T	C	C	T	C	T	T	T	T	T	C	C	C	C	C	C	C
AX-158531952	1B	537	T	T	T	T	T	C	T	T	T	T	T	T	T	T	T	T	C	T	T	T	T	T	T	T	T	T	T	T	T	T	T	T	T	T	T	T	T	T	T	T	T	C	T	T	T	T	T
AX-94462466	1B	539	G	G	G	A	G	A	G	G	G	G	G	A	G	A	G	A	A	G	G	G	A	A	A	A	A	A	A	A	A	A	G	A	A	G	A	G	G	G	G	G	A	A	A	A	A	A	A
AX-95182909	1B	539	C	C	C	A	C	C	C	C	C	C	C	A	C	A	C	C	C	C	C	C	A	A	A	A	C	A	C	C	C	C	C	A	A	C	A	C	C	C	C	C	C	C	A	A	A	A	C
AX-158521033	1B	540	A	A	A	A	A	G	A	A	A	A	G	A	A	A	A	A	G	A	G	A	A	A	G	G	A	A	A	A	A	A	A	A	A	A	A	A	A	A	A	A	A	G	A	G	A	A	A
AX-158521219	1B	540	T	T	T	T	T	C	T	T	T	T	C	T	T	T	T	T	C	T	C	T	T	T	C	C	T	T	T	T	T	T	T	T	T	T	T	T	T	T	T	T	T	C	T	C	T	T	T
RAC875_c7674_634	1B	540	G	G	G	G	G	A	G	G	G	G	A	G	G	G	G	G	A	G	A	G	G	G	A	A	G	G	G	G	G	G	G	G	G	G	G	G	G	G	G	G	G	A	G	A	G	G	G
AX-110477406	1B	541	C	C	C	C	C	A	C	C	C	C	C	C	C	C	C	C	A	C	C	C	A	C	A	A	C	A	C	C	C	C	C	A	C	C	C	C	C	C	C	C	C	A	C	A	C	C	C
AX-158521142	1B	541	C	C	C	C	C	T	C	C	C	C	T	C	C	C	C	C	T	C	T	C	C	C	C	C	C	C	C	C	C	C	C	C	C	C	C	C	C	C	C	C	C	T	C	C	C	C	C
Kukri_c73734_175	1B	541	C	C	C	C	C	T	C	C	C	C	C	C	C	C	C	C	T	C	C	C	C	C	C	C	C	C	C	C	C	C	C	C	C	C	C	C	C	C	C	C	C	T	C	C	C	C	C
AX-94620208	1B	542	T	T	T	T	C	C	T	T	T	T	C	T	T	T	T	T	C	T	C	T	C	T	C	C	T	C	T	T	T	T	T	C	T	T	T	T	T	T	T	T	T	C	T	C	T	T	T
wsnp_CAP11_c543_375403	1B	542	A	A	A	A	A	G	A	A	A	A	G	A	A	A	A	A	G	A	G	A	A	A	A	A	A	A	A	A	A	A	A	A	A	A	A	A	A	A	A	A	A	G	A	A	A	A	A
AX-109333618	1B	543	T	T	T	T	C	C	T	T	T	T	T	T	T	T	T	T	C	T	T	T	C	T	C	C	T	C	T	T	T	T	T	C	C	T	C	T	T	T	T	T	T	T	C	C	C	C	T
AX-158521124	1B	543	C	C	C	C	C	G	C	C	C	C	C	C	C	C	C	C	G	C	C	C	G	C	C	C	C	G	C	C	C	C	C	G	C	C	C	C	C	C	C	C	C	C	C	C	C	C	C
AX-158521150	1B	543	C	C	C	C	T	T	C	C	C	C	C	C	C	C	C	C	T	C	C	C	T	C	T	T	C	T	C	C	C	C	C	T	T	C	T	C	C	C	C	C	C	C	T	T	T	T	C
AX-158560899	1B	543	A	A	A	A	G	G	A	A	A	A	A	A	A	A	A	A	G	A	A	A	A	A	G	G	A	A	A	A	A	A	A	A	G	A	G	A	A	A	A	A	A	A	G	G	G	G	A
AX-94653005	1B	543	C	C	C	C	C	A	C	C	C	C	C	C	C	C	C	C	A	C	C	C	A	C	C	C	C	A	C	C	C	C	C	A	C	C	C	C	C	C	C	C	C	C	C	C	C	C	C
AX-94744409	1B	543	A	A	G	G	G	G	A	A	A	A	G	N	A	A	G	G	G	A	G	A	G	G	G	G	G	G	G	G	G	G	A	G	G	A	G	N	A	A	A	A	G	G	G	G	G	G	G
AX-94770609	1B	543	C	C	C	C	C	T	C	C	C	C	C	C	C	C	N	C	T	C	C	C	C	C	N	C	C	C	C	C	C	C	C	C	C	C	N	C	C	C	C	C	C	C	C	C	C	C	C
BS00038643_51	1B	543	C	C	C	C	C	T	C	C	C	C	C	C	C	C	C	C	T	C	C	C	T	C	C	C	C	T	C	C	C	C	C	T	C	C	C	C	C	C	C	C	C	C	C	C	C	C	C
BS00048610_51	1B	543	T	T	T	T	C	C	T	T	T	T	T	T	T	T	T	T	C	T	T	T	C	T	C	C	T	C	T	T	T	T	T	C	C	T	C	T	T	T	T	T	T	T	C	C	C	C	T
CAP12_c1784_424	1B	543	A	A	G	G	A	G	G	G	G	G	A	G	G	G	A	A	G	G	G	A	G	A	G	G	G	G	A	G	A	A	A	G	G	G	G	G	G	G	G	G	G	G	G	G	G	G	G
Tdurum_contig83770_218	1B	543	T	T	C	C	C	T	T	T	T	T	C	T	T	T	T	T	C	T	C	T	T	C	C	C	T	T	T	T	T	T	T	T	C	T	C	T	T	T	T	T	T	T	C	C	C	C	T
wsnp_BG274294B_Ta_2_3	1B	543	C	C	C	N	T	T	C	C	C	C	T	C	C	C	C	C	T	C	T	C	T	C	T	T	C	T	C	C	C	C	C	T	T	C	T	C	C	C	C	C	C	N	T	T	T	T	C
wsnp_Ex_c7447_12751589	1B	543	G	G	G	N	A	A	G	G	G	G	G	G	G	G	G	G	A	G	G	G	G	G	A	A	G	G	G	G	G	G	G	G	A	G	A	G	G	G	G	G	G	G	A	A	A	A	G
wsnp_Ex_c7447_12752449	1B	543	G	G	G	G	T	T	G	G	G	G	G	G	G	G	G	G	T	G	G	G	G	G	T	T	G	G	G	G	G	G	G	G	T	G	N	G	G	G	G	G	G	G	T	T	T	T	G
AX-158521067	1B	544	T	T	T	T	C	C	T	T	T	T	T	T	C	T	T	T	C	C	T	T	T	T	C	C	T	T	T	T	T	T	T	T	T	T	T	T	T	T	T	T	T	T	T	C	T	T	T
AX-158521152	1B	544	G	G	G	G	A	A	G	G	G	G	G	G	A	G	G	G	A	A	G	G	A	G	A	A	G	A	G	G	G	G	G	A	A	G	A	G	G	G	G	G	G	G	A	A	A	A	G
AX-89326139	1B	544	G	G	A	A	G	G	G	G	G	G	A	G	G	G	G	A	G	G	A	G	G	A	G	G	A	G	A	A	A	A	G	G	A	G	N	G	G	G	G	G	G	G	A	G	A	A	A
AX-110448009	1B	545	G	G	G	G	A	G	G	G	G	G	G	G	G	G	A	A	G	G	G	G	A	G	G	G	A	A	A	A	A	A	G	A	G	G	G	A	G	G	G	G	A	A	G	G	G	G	A
AX-95095538	1B	545	A	A	G	G	A	A	A	A	A	A	G	A	A	A	A	G	A	A	G	A	A	G	G	G	G	A	G	G	G	G	A	A	G	A	N	A	A	A	A	A	A	A	N	G	G	N	G
IAAV3567	1B	545	G	G	G	G	A	G	G	G	G	G	G	G	G	G	A	A	G	G	G	G	A	G	G	G	A	A	A	A	A	A	G	A	A	G	N	A	G	G	G	G	A	A	A	G	A	A	A
TA004081-0677	1B	545	C	C	C	C	T	T	T	T	T	T	C	C	T	C	T	T	T	T	C	T	T	C	T	T	T	T	T	T	T	T	T	T	T	C	T	T	T	T	T	T	T	T	T	T	T	T	T
BS00068083_51	1B	546	T	T	T	T	T	C	C	C	C	C	T	T	C	T	T	T	C	C	T	C	C	T	C	C	T	C	T	T	T	T	C	C	T	T	N	T	C	C	C	C	T	C	T	C	T	T	T
AX-109518409	1B	548	G	G	G	G	G	G	G	G	G	G	G	G	G	G	G	G	G	G	G	G	A	G	A	A	G	A	G	G	G	G	G	A	G	G	G	G	G	G	G	G	G	A	G	A	G	G	G
IAAV4729	1B	548	T	T	N	T	T	T	T	T	T	T	T	T	T	T	T	T	T	T	T	T	C	T	C	C	T	C	T	T	T	T	T	C	T	T	N	T	T	T	T	T	T	C	T	C	T	T	T
Tdurum_contig892_633	1B	548	G	G	G	G	G	G	G	G	G	G	G	G	G	G	G	G	G	G	G	G	A	G	G	G	G	A	G	G	G	G	G	A	G	G	G	G	G	G	G	G	G	A	G	G	G	G	G
AX-94395353	1B	549	C	C	C	C	C	C	C	C	C	C	C	C	A	C	C	C	A	A	C	C	A	C	A	A	C	A	C	C	C	C	C	A	C	C	C	C	C	C	C	C	C	C	C	A	C	C	C
AX-95198778	1B	549	C	C	C	C	C	C	C	C	C	C	C	C	T	N	C	C	C	T	C	C	C	C	T	T	C	C	C	C	C	C	C	C	C	C	C	C	C	C	C	C	C	C	C	T	C	C	C
Ex_c402_1223	1B	549	G	G	G	G	G	G	G	G	G	G	G	G	G	G	G	G	G	G	G	G	T	G	G	G	G	T	G	G	G	G	G	T	G	G	G	G	G	G	G	G	G	T	G	G	G	G	G
Excalibur_rep_c66322_448	1B	549	A	A	A	A	A	A	A	A	A	A	A	A	C	A	A	A	A	C	A	A	A	A	N	A	A	A	A	A	A	A	A	A	A	A	A	A	A	A	A	A	A	A	A	A	A	A	A
Kukri_c66451_128	1B	549	A	A	A	A	A	A	A	A	A	A	A	A	C	A	A	A	A	C	A	A	C	A	C	C	A	C	A	A	A	A	A	C	A	A	N	A	A	A	A	A	A	C	A	C	A	A	A
RAC875_c3604_1527	1B	549	T	T	C	N	C	C	T	T	C	T	N	T	T	C	T	C	C	T	C	T	C	T	C	C	C	C	C	C	C	C	T	T	T	T	T	N	T	T	T	T	C	C	T	T	T	T	T
RAC875_c3835_782	1B	549	C	C	C	C	C	C	C	C	C	C	C	C	C	C	C	C	C	C	C	C	T	C	C	C	C	T	C	C	C	C	C	T	C	C	C	C	C	C	C	C	C	T	C	C	C	C	C
RAC875_rep_c109215_398	1B	549	N	T	T	T	T	T	T	T	T	T	T	T	C	T	C	C	T	C	T	T	C	T	C	C	C	C	C	C	C	C	T	C	C	T	C	C	T	T	T	T	C	C	C	C	C	C	C
Tdurum_contig42749_3287	1B	549	A	A	A	A	A	A	A	A	A	A	A	A	G	A	G	G	A	G	A	A	G	A	G	G	G	G	G	G	G	G	A	G	G	A	G	G	A	A	A	A	G	G	G	G	G	G	G
Tdurum_contig42797_2922	1B	549	A	A	N	A	A	A	A	A	A	A	A	A	G	A	G	G	A	G	A	A	G	A	G	G	G	G	G	G	G	G	A	G	G	A	G	G	A	A	A	A	G	G	G	G	G	G	G
Tdurum_contig44540_510	1B	549	A	A	A	A	A	A	A	A	A	A	A	A	A	A	A	A	A	A	A	A	G	A	A	A	A	G	A	A	A	A	A	G	A	A	N	A	A	A	A	A	A	G	A	A	A	A	A
wsnp_Ex_c402_791233	1B	549	C	C	C	C	C	C	C	C	C	C	C	C	C	C	C	C	C	C	C	C	T	C	C	C	C	T	C	C	C	C	C	T	C	C	C	C	C	C	C	C	C	T	C	C	C	C	C
wsnp_JD_c6331_7499060	1B	549	G	G	G	G	G	G	G	G	G	G	G	G	T	G	G	G	G	T	G	G	G	G	G	G	G	G	G	G	G	G	G	G	G	G	G	G	G	G	G	G	G	G	G	G	G	G	G
wsnp_JD_c6331_7499499	1B	549	T	T	T	T	T	T	T	T	T	T	T	T	C	T	T	T	T	C	T	T	C	T	C	C	T	C	T	T	T	T	T	C	T	T	N	T	T	T	T	T	T	C	T	C	T	T	T
wsnp_Ku_c23096_32987510	1B	549	A	A	A	A	A	A	A	A	A	A	A	A	A	A	G	G	A	A	A	A	G	A	A	A	G	G	G	G	G	G	A	G	G	A	G	G	A	A	A	A	G	G	G	A	G	G	G
AX-109882902	1B	550	A	A	A	A	A	A	A	A	A	A	A	A	A	A	C	C	A	A	A	A	A	A	A	A	C	A	C	C	C	C	A	A	C	A	C	C	A	A	A	A	C	A	C	A	C	C	C
AX-111082696	1B	550	T	T	T	T	T	T	T	T	T	T	T	T	C	T	T	T	C	C	T	T	C	T	C	C	T	C	T	T	T	T	T	C	T	T	T	T	T	T	T	T	T	T	T	N	T	T	T
AX-158521390	1B	550	C	T	C	C	C	T	C	C	C	C	C	T	C	T	C	C	C	C	C	C	T	C	N	T	C	T	C	C	C	C	C	T	C	C	C	C	C	C	C	C	C	T	C	T	C	C	C
AX-158570553	1B	550	G	G	G	G	G	G	G	G	G	G	G	G	G	G	G	G	A	G	G	G	A	G	A	A	G	A	G	G	G	G	G	A	G	G	N	G	G	G	G	G	G	G	G	A	G	G	G
AX-94526541	1B	550	G	G	G	G	G	G	T	T	G	T	T	T	G	G	T	T	T	G	T	T	G	G	G	G	T	G	T	T	T	T	G	T	T	G	T	T	T	T	T	T	T	T	T	G	T	T	G
AX-110580885	1B	551	A	A	A	A	A	A	A	A	A	A	A	A	A	A	G	G	A	A	A	A	G	A	A	A	G	G	G	G	G	G	A	G	G	A	G	A	A	A	A	A	A	A	G	A	G	G	G
AX-158521399	1B	551	G	A	G	G	G	G	G	G	G	G	G	A	G	A	G	G	G	G	G	G	G	G	A	A	G	G	G	G	G	G	G	G	G	G	G	G	G	G	G	G	G	G	G	A	G	G	G
AX-158570193	1B	551	T	G	T	T	T	T	T	T	T	T	T	G	T	G	G	G	T	T	T	T	G	T	G	G	G	G	G	G	G	G	T	G	G	T	G	T	T	T	T	T	T	T	G	G	G	G	G
AX-86179651	1B	551	A	G	A	A	A	A	A	A	A	A	A	G	A	N	A	A	A	A	A	A	G	A	G	G	A	G	A	A	A	A	A	G	A	A	A	A	A	A	A	A	A	A	A	G	A	A	A
AX-94682892	1B	551	C	T	C	C	C	C	C	C	C	C	C	T	C	T	C	C	C	C	C	C	T	C	T	T	C	T	C	C	C	C	C	T	C	C	C	C	C	C	C	C	C	C	C	T	C	C	C
AX-94788458	1B	551	G	G	G	G	G	G	G	G	G	G	G	G	G	G	A	A	G	G	G	G	G	G	G	G	A	G	A	A	A	A	G	G	A	G	A	G	G	G	G	G	G	G	A	G	A	A	A
AX-94891105	1B	551	A	G	A	A	A	A	A	A	A	A	A	G	A	G	A	A	A	A	A	A	A	A	G	G	A	A	A	A	A	A	A	A	A	A	A	A	A	A	A	A	A	A	A	G	A	A	A
BS00096719_51	1B	551	C	C	C	C	C	T	C	C	C	C	C	C	T	C	C	C	T	T	C	C	C	C	C	C	C	C	C	C	C	C	C	C	C	C	C	C	C	C	C	C	C	T	C	C	C	C	C
GENE-0120_397	1B	551	A	A	A	A	A	A	A	A	A	A	A	A	A	A	C	C	A	A	A	A	A	A	A	A	C	A	C	C	C	C	A	A	C	A	C	A	A	A	A	A	A	A	C	A	C	C	C
IACX9308	1B	551	T	C	T	T	T	T	T	T	T	T	T	C	T	C	T	T	T	T	T	T	T	T	N	T	T	T	T	T	T	T	T	T	T	T	N	T	T	T	T	T	T	T	T	T	T	T	T
AX-158521045	1B	552	T	G	T	T	T	T	T	T	T	T	T	G	T	G	T	T	T	T	T	T	T	T	T	T	T	T	T	T	T	T	T	T	T	T	T	T	T	T	T	T	T	T	T	T	T	T	T
RAC875_c4135_1782	1B	552	C	C	C	C	C	C	C	C	C	C	C	C	T	C	C	C	T	T	C	C	C	C	C	C	C	C	C	C	C	C	C	C	C	C	C	C	C	C	C	C	C	C	C	C	C	C	C
wsnp_Ex_c18462_27305612	1B	552	A	A	A	A	A	A	A	A	A	A	A	A	A	A	N	G	A	A	A	A	G	A	G	G	G	G	G	G	G	G	A	G	G	A	N	A	A	A	A	A	A	A	G	G	G	G	G
AX-86179442	1B	553	T	G	G	G	T	T	G	G	G	G	G	G	G	G	T	G	G	G	G	G	T	G	T	T	T	T	T	T	T	T	G	T	T	T	N	G	G	G	G	G	G	T	T	T	T	T	T
AX-94414376	1B	553	G	A	G	G	G	G	G	G	G	G	G	A	A	A	A	A	A	N	G	G	A	G	G	A	A	A	A	A	A	A	G	A	A	G	A	A	G	G	G	G	A	G	A	A	A	A	A
AX-94462858	1B	553	G	A	A	A	G	G	A	A	A	A	A	A	G	A	G	A	G	G	A	A	G	A	G	G	G	G	G	G	G	G	A	G	G	G	G	G	A	A	A	A	G	G	G	G	G	G	G
AX-94533970	1B	553	C	T	T	T	C	C	T	T	T	T	T	T	T	T	C	T	T	T	T	T	C	T	C	C	C	C	C	C	C	C	T	C	C	C	C	T	T	T	T	T	T	C	C	C	C	C	C
Excalibur_c8188_693	1B	553	C	C	T	T	T	T	C	C	T	C	T	C	C	T	C	T	T	C	T	C	T	C	T	T	T	T	T	T	T	T	C	C	C	C	C	T	C	C	C	C	T	T	C	C	C	C	C
Kukri_rep_c111991_498	1B	553	C	C	C	C	C	T	C	C	C	C	C	C	T	C	C	C	T	T	C	C	C	C	T	T	C	C	C	C	C	C	C	C	C	C	C	T	C	C	C	C	T	T	C	T	C	C	C
wsnp_Ex_c21559_30710510	1B	553	T	T	T	T	T	G	T	T	T	T	T	T	G	T	T	T	G	G	T	T	T	T	G	G	T	T	T	T	T	T	T	T	T	T	N	G	T	T	T	T	G	G	T	G	T	T	T
AX-158606688	1B	554	T	T	G	G	T	G	G	G	G	G	G	T	G	T	T	G	T	G	G	G	T	G	T	T	T	T	T	T	T	T	G	T	T	T	T	G	G	G	G	G	G	G	T	T	T	T	T
AX-89339073	1B	554	T	C	C	C	T	C	C	C	C	C	C	C	C	C	T	C	C	C	C	C	T	C	C	C	T	T	T	T	T	T	C	T	T	T	N	C	C	C	C	C	C	C	T	C	T	T	T
AX-95010111	1B	554	G	G	G	G	G	G	G	G	G	G	G	G	G	G	G	G	T	G	G	G	G	G	G	G	G	G	G	G	G	G	G	G	G	G	G	T	G	G	G	G	T	G	G	G	G	G	G
BS00067769_51	1B	554	T	T	C	C	T	C	C	C	C	C	C	T	C	T	T	C	T	C	C	C	T	C	T	T	T	T	T	T	T	T	C	T	T	T	N	C	C	C	C	C	C	C	T	T	T	T	T
wsnp_BM140362B_Ta_1_1	1B	554	T	T	C	C	T	T	C	C	C	C	C	T	T	T	T	C	T	T	C	C	T	C	T	T	T	T	T	T	T	T	C	T	T	T	N	T	C	C	C	C	T	T	T	T	T	T	T
AX-158606713	1B	555	C	C	T	T	C	T	T	T	T	T	T	C	C	C	N	T	C	N	T	T	C	T	C	C	C	C	C	C	C	C	T	C	C	C	N	C	T	T	T	T	C	T	C	C	C	C	C
AX-94908088	1B	555	C	C	T	T	C	C	T	T	T	T	T	C	C	C	C	T	T	C	T	T	C	T	T	T	C	C	C	C	C	C	T	C	C	C	C	C	T	T	T	T	C	T	C	T	C	C	C
wsnp_Ex_rep_c101231_86636951	1B	555	T	T	C	C	T	T	C	C	C	C	C	T	C	T	T	C	C	C	C	C	T	C	T	T	T	T	T	T	T	T	C	T	T	T	N	T	C	C	C	C	T	C	T	T	T	T	T
AX-109449323	1B	556	T	C	T	T	T	C	T	T	T	T	T	C	T	C	T	T	T	T	T	T	T	T	T	T	T	T	T	T	T	T	T	T	T	T	N	C	T	T	T	T	C	C	T	T	T	T	T
BobWhite_rep_c57575_65	1B	556	T	C	T	T	T	T	T	T	T	T	T	C	T	C	T	T	T	T	T	T	T	T	T	T	T	T	T	T	T	T	T	T	T	T	T	C	T	T	T	T	C	C	T	T	T	T	T
BS00021975_51	1B	556	G	A	G	G	G	G	G	G	G	G	G	A	G	A	G	G	G	G	G	G	G	G	G	G	G	G	G	G	G	G	G	G	G	G	G	G	G	G	G	G	G	A	G	G	G	G	G
BS00081396_51	1B	556	G	G	G	G	G	T	G	G	G	G	G	G	G	G	G	G	G	G	G	G	G	G	G	G	G	G	G	G	G	G	G	G	G	G	G	T	G	G	G	G	T	G	G	G	G	G	G
BS00082521_51	1B	556	A	G	A	A	A	G	A	A	A	A	A	G	A	G	A	A	A	A	A	A	A	A	A	A	A	A	A	A	A	A	A	A	A	A	N	G	A	A	A	A	G	G	A	A	A	A	A
BS00107749_51	1B	556	G	A	G	G	G	A	G	G	G	G	G	A	G	A	G	G	A	G	G	G	G	G	G	G	G	G	G	G	G	G	G	G	G	G	N	A	G	G	G	G	A	A	G	G	G	G	G
RAC875_c32687_153	1B	556	T	C	T	T	T	T	T	T	T	T	T	C	T	C	T	T	T	T	T	T	T	T	T	T	T	T	T	T	T	T	T	T	T	T	T	C	T	T	T	T	C	C	T	T	T	T	T
wsnp_Ex_c58292_59652859	1B	556	A	G	A	A	A	G	A	A	A	A	A	G	G	G	A	A	G	G	A	A	A	A	G	G	A	A	A	A	A	A	A	A	A	A	N	G	A	A	A	A	G	G	A	G	A	A	A
AX-111567165	1B	557	G	T	G	G	G	G	G	G	G	G	G	T	G	T	G	G	T	G	G	G	T	G	G	G	G	T	G	G	G	G	G	T	G	G	G	T	G	G	G	G	T	T	G	G	G	G	G
AX-158544869	1B	557	C	T	C	C	C	C	C	C	C	C	C	T	C	T	C	C	T	C	C	C	C	C	C	C	C	C	C	C	C	C	C	C	C	C	C	C	C	C	C	C	C	T	C	C	C	C	C
AX-94412852	1B	557	G	G	G	G	G	A	G	G	G	G	G	G	A	G	G	G	G	A	G	G	G	G	G	G	G	G	G	G	G	G	G	G	G	G	G	G	G	G	G	G	G	G	G	G	G	G	G
CAP8_c818_370	1B	558	T	G	G	T	T	G	T	T	T	T	T	G	G	G	T	T	G	G	T	T	T	T	T	T	T	T	T	T	T	T	T	T	T	T	T	G	T	T	T	T	G	G	T	T	T	T	T
AX-110606361	1B	559	A	G	A	A	A	G	A	A	A	A	A	G	G	G	A	A	A	G	A	A	A	A	A	A	A	A	A	A	A	A	A	A	A	A	A	G	A	A	A	A	G	G	A	A	A	A	A
AX-158521030	1B	560	G	G	C	G	G	G	G	G	G	G	G	G	C	G	G	G	C	C	G	G	G	G	G	G	G	G	G	G	G	G	G	G	G	G	G	C	G	G	G	G	C	G	G	G	G	G	G
AX-94922385	1B	560	G	A	G	G	G	A	G	G	G	G	G	A	G	A	G	G	G	G	G	G	G	G	G	G	G	G	G	G	G	G	G	G	G	G	N	G	G	G	G	G	G	G	G	G	G	G	G
AX-95152246	1B	560	A	G	A	A	A	G	A	A	A	A	A	G	A	G	A	A	A	A	A	A	A	A	A	A	A	A	A	A	A	A	A	A	A	A	N	G	A	A	A	A	G	A	A	A	A	A	A
Tdurum_contig48523_1605	1B	560	C	T	C	C	C	T	C	C	C	C	C	T	C	T	C	C	C	C	C	C	C	C	C	C	C	C	C	C	C	C	C	C	C	C	C	C	C	C	C	C	C	T	C	C	C	C	C
tplb0048b10_1365	1B	560	A	A	G	A	A	A	A	A	A	A	A	A	G	A	A	A	G	G	A	A	A	A	N	A	A	A	A	A	A	A	A	A	A	A	A	G	A	A	A	A	G	A	A	A	A	A	A
AX-158521426	1B	562	G	G	C	G	G	C	G	G	G	G	G	G	C	G	G	G	C	C	G	G	C	G	C	C	G	C	G	G	G	G	G	N	G	G	G	G	G	G	G	G	G	C	G	N	G	G	G
AX-158531959	1B	562	T	C	C	T	T	C	T	T	T	T	T	C	C	C	T	T	C	C	T	T	C	T	T	T	T	C	T	T	T	T	T	C	T	T	T	T	T	T	T	T	T	C	T	T	T	T	T
AX-158570494	1B	562	G	G	T	G	G	T	G	G	G	G	G	G	G	G	G	G	T	G	G	G	T	G	G	G	G	T	G	G	G	G	G	T	G	G	G	G	G	G	G	G	G	G	G	G	G	G	G
AX-158570533	1B	562	T	C	C	T	T	C	T	T	T	T	T	C	T	C	T	T	C	T	T	T	C	T	C	C	T	C	T	T	T	T	T	C	T	T	T	T	T	T	T	T	T	T	T	C	T	T	T
AX-94945493	1B	562	T	T	A	T	T	A	T	T	T	T	T	T	A	T	T	T	A	A	T	T	A	T	A	A	T	A	T	T	T	T	T	A	T	T	T	T	T	T	T	T	T	A	T	A	T	T	T
BS00088039_51	1B	562	C	C	C	N	N	A	C	C	C	C	C	C	C	C	N	C	C	C	C	C	C	C	C	C	C	C	C	C	C	C	C	C	C	C	N	C	C	C	C	C	C	A	C	C	C	C	C
IACX9183	1B	562	A	A	A	A	A	C	A	A	A	A	A	A	A	A	A	A	A	A	A	A	A	A	A	A	A	A	A	A	A	A	A	A	A	A	N	A	A	A	A	A	A	C	A	A	A	A	A
RAC875_c24895_311	1B	562	C	C	A	C	C	C	C	C	C	C	C	C	A	C	C	C	A	A	C	C	C	C	C	C	C	C	C	C	C	C	C	C	C	C	C	C	C	C	C	C	C	C	C	C	C	C	C
wsnp_Ex_c39616_46871127	1B	562	G	G	A	G	G	A	G	G	G	G	G	G	G	G	G	G	A	G	G	G	A	G	A	A	G	A	G	G	G	G	G	A	G	G	G	G	G	G	G	G	G	G	G	A	G	G	G
wsnp_Ex_rep_c66389_64588992	1B	562	A	G	N	A	A	A	A	A	A	A	A	N	G	N	A	A	N	N	A	A	A	A	A	A	A	A	A	A	A	A	A	A	A	A	A	A	A	A	A	A	A	A	A	A	A	A	A
wsnp_Ex_rep_c66389_64589189	1B	562	A	G	G	A	A	A	A	A	A	A	A	G	G	G	A	A	G	G	A	A	A	A	A	A	A	A	A	A	A	A	A	A	A	A	A	A	A	A	A	A	A	A	A	A	A	A	A
AX-108776134	1B	563	G	A	G	G	G	G	G	G	G	G	G	A	A	A	A	G	G	A	G	G	A	G	G	G	G	A	G	G	G	G	G	A	G	G	G	G	G	G	G	G	G	G	G	G	G	G	G
AX-158521040	1B	563	G	A	G	G	G	G	G	G	G	G	G	A	A	A	A	G	G	A	G	G	G	G	G	G	G	G	G	G	G	G	G	G	G	G	G	G	G	G	G	G	G	A	G	G	G	G	G
AX-158521360	1B	563	C	A	A	N	C	A	C	C	C	C	C	A	A	A	A	C	A	A	C	C	A	C	C	C	C	A	C	C	C	C	C	A	C	C	C	C	C	C	C	C	C	A	C	C	C	C	C
AX-158570460	1B	563	T	T	C	T	T	C	T	T	T	T	T	T	T	T	T	T	C	T	T	T	T	N	T	T	T	T	T	T	T	T	T	T	N	T	N	N	T	T	T	T	N	T	N	T	N	T	T
AX-94488007	1B	563	C	G	C	C	C	C	C	C	C	C	C	G	G	G	G	C	C	G	C	C	C	C	C	C	C	C	C	C	C	C	C	C	C	C	C	C	C	C	C	C	C	G	C	C	C	C	C
BS00001835_51	1B	563	C	T	C	C	C	C	C	C	C	C	C	T	T	T	T	C	C	T	C	C	T	C	C	C	C	T	C	C	C	C	C	T	C	C	N	C	C	C	C	C	C	C	C	C	C	C	C
BS00021710_51	1B	563	A	A	G	A	A	G	A	A	A	A	A	A	A	A	A	A	G	A	A	A	G	A	A	A	A	G	A	A	A	A	A	G	A	A	A	A	A	A	A	A	A	A	A	A	A	A	A
BS00063092_51	1B	563	A	C	C	A	A	C	A	A	A	A	A	C	C	C	C	A	C	C	A	A	C	A	C	C	A	C	A	A	A	A	A	C	A	A	A	A	A	A	A	A	A	C	A	C	A	A	A
Excalibur_c60931_1260	1B	563	C	T	T	C	C	T	C	C	C	C	C	T	T	T	T	C	T	T	C	C	T	C	C	C	C	T	C	C	C	C	C	T	C	C	C	C	C	C	C	C	C	T	C	C	C	C	C
AX-109339712	1B	564	T	G	G	T	T	G	T	T	T	T	T	G	G	G	G	T	G	G	T	T	G	T	G	G	T	G	T	T	T	T	T	G	T	T	N	T	T	T	T	T	T	G	T	G	T	T	T
AX-158540245	1B	564	G	G	G	G	G	G	G	G	G	G	G	G	G	G	G	G	G	G	G	G	A	G	A	A	G	A	G	G	G	G	G	A	G	G	G	G	G	G	G	G	G	G	G	A	G	G	G
BS00076405_51	1B	564	T	G	G	T	T	G	T	T	T	T	T	G	G	G	G	T	G	G	T	T	G	T	G	G	T	G	T	T	T	T	T	G	T	T	T	T	T	T	T	T	T	G	T	G	T	T	T
JD_c107_683	1B	564	C	C	C	C	C	C	C	C	C	C	C	C	C	C	C	C	C	C	C	C	T	C	T	T	C	T	C	C	C	C	C	T	C	C	C	C	C	C	C	C	C	C	C	T	C	C	C
Ku_c106533_550	1B	564	A	G	G	A	A	G	A	A	A	A	A	G	G	G	G	A	G	G	A	A	A	A	N	A	A	A	A	A	A	A	A	A	A	A	A	A	A	A	A	A	A	G	A	A	A	A	A
Tdurum_contig8158_269	1B	564	G	A	A	G	G	G	G	G	G	G	G	G	G	G	G	G	A	G	G	G	G	G	G	G	A	G	A	A	A	A	G	G	G	G	G	G	G	G	G	G	G	A	G	G	G	A	A
RAC875_c55891_659	1B	565	A	G	G	A	A	G	A	A	A	A	A	A	G	A	A	A	G	G	A	A	A	G	A	A	A	A	A	G	G	G	A	A	G	A	G	G	A	A	A	A	G	G	G	A	G	G	G
AX-158521402	1B	566	G	G	A	G	G	G	G	G	G	G	G	G	G	G	G	G	A	G	G	G	G	G	G	G	G	G	G	A	A	A	G	G	G	G	G	G	G	G	G	G	G	A	G	G	G	A	A
AX-158556811	1B	566	C	C	C	C	C	T	C	C	C	C	C	C	C	C	C	C	C	C	C	C	T	C	C	C	T	T	T	C	C	C	C	T	C	C	C	C	C	C	C	C	C	C	C	C	C	C	C
AX-158606852	1B	566	T	T	T	T	T	C	T	T	T	T	T	T	C	T	T	T	T	C	T	T	C	C	C	C	C	C	C	T	T	T	T	C	C	T	C	C	T	T	T	T	C	T	C	C	C	T	T
AX-94927219	1B	566	C	C	C	C	C	A	C	C	C	C	C	C	C	C	C	C	C	C	C	C	C	C	C	C	C	C	C	C	C	C	C	C	C	C	C	C	C	C	C	C	C	C	C	C	C	C	C
BS00039740_51	1B	566	T	T	N	T	T	T	T	T	T	T	T	T	N	T	T	T	T	T	T	T	T	T	T	T	T	T	T	T	T	T	T	T	T	T	T	T	T	T	T	T	T	T	T	T	T	T	N
Excalibur_c14911_976	1B	566	T	T	C	T	T	T	T	T	T	T	T	T	C	T	T	T	C	C	T	T	C	T	T	T	C	C	C	C	C	C	T	C	T	T	N	T	T	T	T	T	T	C	T	T	T	C	C
Tdurum_contig42852_667	1B	566	G	G	A	G	N	G	G	G	G	N	G	G	G	G	G	G	A	G	G	G	G	G	G	G	G	G	G	A	A	A	G	G	G	G	G	G	G	G	G	G	G	A	G	G	G	A	A
AX-111098613	1B	567	A	G	A	G	A	A	A	A	A	A	G	A	G	A	A	A	G	G	G	A	A	G	G	G	A	A	A	A	A	A	A	A	G	A	G	G	A	A	A	A	G	A	G	A	G	A	A
AX-158531918	1B	567	G	A	G	A	A	G	G	G	A	G	A	A	A	A	G	G	A	A	A	G	G	A	A	A	G	G	G	G	G	G	G	G	A	G	N	A	G	G	G	G	A	G	A	G	A	G	G
AX-158531919	1B	567	A	A	G	A	A	G	A	A	A	A	A	A	A	A	G	G	A	A	A	A	G	A	A	A	G	G	G	G	G	G	A	G	A	A	A	A	A	A	A	A	G	G	A	G	A	G	G
AX-158544878	1B	567	G	G	A	G	G	G	G	G	G	G	G	G	G	G	G	A	G	G	G	G	G	G	G	G	G	G	G	G	G	G	G	G	G	G	G	G	G	G	G	G	G	A	G	G	G	G	A
AX-158544881	1B	567	G	A	G	A	G	A	G	G	G	G	A	G	A	G	A	G	A	A	A	G	A	A	A	A	A	A	A	A	A	A	G	A	A	G	A	A	G	G	G	G	A	A	A	A	A	A	G
AX-89615400	1B	567	G	G	A	G	G	G	G	G	G	G	G	G	G	G	A	A	G	G	G	G	A	G	G	G	A	A	A	A	A	A	G	A	G	G	G	G	G	G	G	G	A	G	G	A	G	A	A
BobWhite_c11044_322	1B	567	C	T	T	T	T	T	C	C	C	C	T	T	T	T	C	T	T	T	T	C	T	T	N	T	T	T	T	C	T	C	C	T	T	C	T	T	C	C	C	C	T	T	T	C	T	C	T
Excalibur_c9149_1326	1B	567	T	T	C	T	T	N	T	T	T	T	T	T	T	T	N	C	T	T	T	T	C	T	T	T	C	C	N	C	C	C	T	C	T	T	T	T	T	T	T	T	T	C	T	C	T	C	C
IACX11320	1B	567	T	C	C	C	C	C	T	T	C	T	C	C	C	C	T	C	C	C	C	T	T	C	C	C	T	T	T	T	T	T	T	T	C	T	C	C	T	T	T	T	C	C	C	T	C	T	C
Kukri_c15391_468	1B	567	A	G	G	G	G	G	A	A	G	A	G	G	G	G	A	G	G	G	G	A	A	G	G	G	A	A	A	A	A	A	A	A	G	A	G	G	A	A	A	A	G	G	G	A	G	A	G
RFL_Contig4235_707	1B	567	A	A	A	A	A	A	A	A	A	A	A	A	A	A	G	A	A	A	A	A	G	A	A	A	G	G	G	G	G	G	A	G	A	A	A	A	A	A	A	A	A	A	A	G	A	G	A
Tdurum_contig30517_174	1B	567	T	G	T	N	T	T	T	T	T	T	G	T	G	T	T	T	G	G	G	T	T	G	G	G	T	T	T	T	T	T	T	T	G	T	N	G	T	T	T	T	G	T	G	T	G	T	T
Tdurum_contig30517_578	1B	567	C	C	C	C	C	C	C	C	C	C	C	C	C	C	T	C	C	C	C	C	T	C	C	C	T	T	T	T	T	T	C	T	C	C	C	C	C	C	C	C	C	C	C	T	C	T	C
Tdurum_contig47550_699	1B	567	C	T	C	T	C	T	C	C	C	C	T	C	T	C	C	C	C	T	T	C	T	T	T	T	T	T	T	C	T	C	C	T	T	C	N	T	C	C	C	C	T	C	T	C	T	C	C
Tdurum_contig52782_382	1B	567	G	G	A	G	G	G	G	G	G	G	G	G	G	G	G	A	G	G	G	G	G	G	G	G	G	G	G	G	G	G	G	G	G	G	G	G	G	G	G	G	G	G	G	G	G	G	A
Tdurum_contig604_356	1B	567	C	T	T	T	T	T	C	C	T	C	T	T	T	T	C	T	T	T	T	C	C	T	T	T	C	C	C	C	C	C	C	C	T	C	T	T	C	C	C	C	T	T	T	C	T	C	T
Kukri_rep_c103359_233	1B	569	C	C	C	N	C	C	C	C	C	C	C	C	C	C	T	C	C	C	C	C	T	C	C	C	T	T	T	T	T	T	C	T	C	C	N	C	C	C	C	C	T	C	C	T	C	T	C
wsnp_Ex_c13109_20725640	1B	569	T	T	T	T	T	T	T	T	T	T	T	T	T	T	C	T	T	T	T	T	C	T	T	T	C	C	C	C	C	C	T	C	T	T	T	T	T	T	T	T	C	T	T	C	T	C	T
wsnp_Ex_c23230_32466568	1B	569	A	A	A	A	A	A	A	A	A	A	A	A	A	A	C	A	A	A	A	A	C	A	A	A	C	C	C	C	C	C	A	C	A	A	A	A	A	A	A	A	C	A	A	C	A	C	A
wsnp_Ex_c23235_32471767	1B	569	C	C	C	C	C	C	C	C	C	C	C	C	C	C	T	C	C	C	C	C	T	C	C	C	T	T	T	T	T	T	C	T	C	C	C	C	C	C	C	C	T	C	C	T	C	T	C
AX-111521718	1B	570	A	A	G	A	A	A	A	A	A	A	A	A	A	A	G	G	A	A	A	A	G	A	A	A	G	G	G	G	G	G	A	G	A	A	N	A	A	A	A	A	G	G	A	G	A	G	G
AX-158570103	1B	570	T	T	C	T	T	C	T	T	T	T	T	T	T	T	T	C	T	T	T	T	T	T	T	T	T	T	T	T	T	T	T	T	T	T	T	T	T	T	T	T	T	C	T	T	T	T	C
BS00031596_51	1B	570	T	T	C	C	T	C	T	T	T	T	T	T	T	T	T	C	T	T	T	T	T	T	T	T	T	T	T	T	T	T	T	T	T	T	T	T	T	T	T	T	T	C	T	T	T	T	C
wsnp_CAP11_c287_244799	1B	570	T	T	C	T	T	T	T	T	T	T	T	T	T	T	C	C	T	T	T	T	C	T	T	T	C	C	C	C	C	C	T	C	T	T	N	T	T	T	T	T	C	C	T	C	T	C	C
wsnp_Ex_c21198_30327016	1B	570	A	A	A	A	A	A	A	A	A	A	A	A	A	A	G	A	A	A	A	A	G	A	A	A	G	G	G	G	G	G	A	G	A	A	A	A	A	A	A	A	G	G	A	G	A	G	A
wsnp_Ex_rep_c107911_91350866	1B	570	C	C	C	N	N	C	C	C	C	C	C	C	C	C	T	C	C	C	C	C	T	C	C	C	T	T	T	T	T	T	C	T	C	C	N	C	C	C	C	C	T	T	C	T	C	T	C
wsnp_Ex_rep_c107911_91350930	1B	570	C	C	C	N	C	C	C	C	C	C	C	C	C	C	T	C	C	C	C	C	T	C	C	C	T	T	T	T	T	T	C	T	C	C	C	C	C	C	C	C	T	T	C	T	C	T	C
wsnp_Ku_rep_c89089_82009060	1B	570	T	T	T	T	T	T	T	T	T	T	T	T	T	T	C	T	T	T	T	T	C	T	T	T	C	C	C	C	C	C	T	C	T	T	T	T	T	T	T	T	C	C	T	C	T	C	T
AX-158521345	1B	571	A	A	G	A	A	G	A	A	A	A	A	A	A	A	G	G	A	A	A	A	G	A	A	A	G	G	G	G	G	G	A	G	A	A	A	A	A	A	A	A	G	G	A	G	A	G	G
AX-158532055	1B	571	C	C	C	C	C	C	C	C	C	C	C	C	C	C	T	C	C	C	C	C	T	C	C	C	T	T	T	T	T	T	C	T	C	C	C	C	C	C	C	C	T	C	C	T	C	T	C
AX-158570493	1B	571	C	C	T	N	C	T	C	C	C	C	C	C	C	C	T	T	C	C	C	C	T	C	C	C	T	T	T	T	T	T	C	T	C	C	N	C	C	C	C	C	T	T	C	T	C	T	T
Ex_c11930_509	1B	571	T	T	T	T	T	T	T	T	T	T	T	T	T	T	C	T	T	T	T	T	C	T	T	T	C	C	C	C	C	C	T	C	T	T	T	T	T	T	T	T	C	T	T	C	T	C	T
Ku_c956_1797	1B	571	G	A	A	N	N	A	G	G	G	N	G	G	G	G	A	A	G	G	G	G	A	G	G	G	A	A	A	A	A	A	G	A	G	G	N	G	G	G	G	G	A	A	G	A	G	A	A
Kukri_c9133_2211	1B	571	A	A	G	A	A	G	A	A	A	A	A	A	A	A	G	G	A	A	A	A	G	A	A	A	G	G	G	G	G	G	A	G	A	A	N	A	A	A	A	A	G	G	A	G	A	G	G
wsnp_Ex_c15611_23929128	1B	571	G	G	G	G	G	T	G	G	G	G	G	G	G	G	T	G	G	G	G	G	T	G	G	G	T	T	T	T	T	T	G	T	G	G	G	G	G	G	G	G	T	T	G	T	G	T	G
wsnp_Ex_c5101_9052671	1B	571	C	C	C	C	C	A	C	C	C	C	C	C	C	C	A	C	C	C	C	C	A	C	C	C	A	A	A	A	A	A	C	A	C	C	C	C	C	C	C	C	A	A	C	A	C	A	C
wsnp_Ex_c5101_9053178	1B	571	C	C	C	C	C	T	C	C	C	C	C	C	C	C	T	C	C	C	C	C	T	C	C	C	T	T	T	T	T	T	C	T	C	C	C	C	C	C	C	C	T	T	C	T	C	T	C
wsnp_Ku_c13043_20902807	1B	571	C	C	T	C	C	C	C	C	C	C	C	C	C	C	T	T	C	C	C	C	T	C	C	C	T	T	T	T	T	T	C	T	C	C	C	C	C	C	C	C	T	T	C	T	C	T	T
AX-111061689	1B	572	A	A	C	A	A	C	A	A	A	A	A	A	A	A	C	C	A	A	A	A	C	A	A	A	C	C	C	C	C	C	A	C	A	A	N	A	A	A	A	A	C	C	A	C	A	C	C
wsnp_Ex_c7585_12957020	1B	572	A	A	N	A	A	G	A	A	A	A	A	A	A	A	G	A	A	A	A	A	G	A	A	A	G	G	G	G	G	G	A	G	A	A	N	A	A	A	A	A	G	A	A	G	A	G	A
AX-108815870	1B	573	T	T	T	T	T	T	T	T	T	T	T	T	T	T	C	T	T	T	T	T	C	C	N	T	C	C	C	T	C	T	T	C	C	T	C	C	T	T	T	T	C	C	C	C	C	T	T
AX-108878743	1B	574	T	C	C	C	T	C	T	T	T	T	T	T	C	T	T	C	T	C	T	T	T	T	N	T	T	T	T	C	T	C	N	T	T	N	N	T	T	T	T	T	T	C	T	T	T	C	C
AX-109392359	1B	574	T	C	C	C	T	T	T	T	T	T	C	T	C	T	T	C	C	C	C	T	T	C	T	T	T	T	T	C	T	C	T	T	T	T	N	T	T	T	T	T	T	C	T	T	T	C	C
AX-110042022	1B	574	G	A	A	A	G	G	G	G	G	G	G	G	A	G	G	A	A	A	G	G	G	G	G	G	G	G	G	A	G	A	G	G	G	G	G	G	G	G	G	G	G	A	G	G	G	A	A
AX-94526208	1B	574	C	C	C	C	C	G	C	C	C	C	G	C	C	C	C	C	C	C	G	C	C	G	C	C	C	C	C	C	C	C	C	C	C	C	C	C	C	C	C	C	C	C	C	C	C	C	C
RAC875_rep_c106876_558	1B	574	C	T	T	T	C	C	C	C	C	C	T	C	T	C	T	T	C	T	T	C	T	T	N	T	T	T	T	T	T	T	C	T	T	C	T	T	C	C	C	C	T	T	T	T	T	T	T
Tdurum_contig13117_1316	1B	574	C	T	T	T	C	C	C	C	C	C	T	C	T	C	T	T	C	T	T	C	C	T	T	T	T	T	T	T	T	T	C	T	C	C	C	C	C	C	C	C	T	T	T	T	C	T	T
AX-158545048	1B	576	C	T	T	T	C	C	C	C	C	C	C	C	T	C	T	T	T	T	C	C	T	C	C	C	T	T	T	T	T	N	C	T	T	C	T	T	C	C	C	C	T	T	T	T	T	T	T
AX-86164688	1B	576	G	G	G	G	G	G	G	G	G	G	A	G	G	G	A	A	G	G	A	G	A	A	A	A	A	A	A	G	A	G	G	A	A	G	A	A	G	G	G	G	A	G	A	A	A	G	G
AX-95254907	1B	576	T	T	T	T	T	T	T	T	T	T	C	T	T	T	C	C	T	T	C	T	C	C	C	C	C	C	C	T	C	T	T	C	C	T	C	C	T	T	T	T	C	T	C	C	C	T	T
GENE-0487_644	1B	576	G	G	G	G	G	G	G	G	G	G	A	G	G	G	A	A	G	G	A	G	A	A	N	A	A	A	A	G	A	G	G	A	A	G	A	A	G	G	G	G	A	G	A	A	A	G	G
Kukri_c25961_166	1B	576	G	A	A	A	G	A	G	G	G	G	A	G	A	G	G	G	A	A	A	G	G	A	G	G	G	G	G	A	G	A	G	G	G	G	G	G	G	G	G	G	G	A	G	G	G	A	A
AX-89482339	1B	577	G	G	G	G	G	G	G	G	G	G	A	G	G	G	A	A	G	G	A	G	A	A	A	A	A	A	A	G	A	G	G	A	A	G	N	A	G	G	G	G	A	G	A	A	A	G	G
AX-94492031	1B	577	C	C	C	C	C	C	C	C	C	C	T	C	C	C	T	T	C	C	T	C	T	T	T	T	T	T	T	C	T	C	C	T	T	C	N	T	C	C	C	C	T	C	T	T	T	C	C
BS00055866_51	1B	577	C	C	C	C	C	C	C	C	C	C	A	C	C	C	A	A	C	C	A	C	A	A	A	A	A	A	A	C	A	C	C	A	A	C	N	A	C	C	C	C	A	C	A	A	A	C	C
AX-110974122	1B	578	C	C	C	C	C	C	C	C	C	C	T	C	C	C	T	T	C	C	T	C	T	T	T	T	T	T	T	C	T	C	C	T	T	C	T	T	C	C	C	C	T	C	T	T	T	C	C
AX-158544792	1B	580	T	C	T	T	T	T	T	T	T	T	C	T	T	T	T	C	C	T	C	T	C	C	T	T	T	T	T	T	T	T	T	T	C	T	C	C	T	T	T	T	T	N	T	T	C	T	T
AX-158545090	1B	580	C	T	C	C	C	C	C	C	C	C	C	C	C	C	C	C	T	C	C	C	C	C	C	C	C	C	C	C	C	C	C	C	C	C	C	C	C	C	C	C	C	T	C	C	C	C	C
AX-94666389	1B	581	C	C	C	N	C	C	C	C	C	C	C	C	N	C	T	C	C	N	C	C	C	C	N	N	T	T	T	C	T	C	C	T	C	C	C	C	C	C	C	C	T	C	C	C	C	C	C
BS00067627_51	1B	581	G	A	G	G	G	G	G	G	G	G	A	G	G	G	G	A	A	G	A	G	A	A	G	G	G	G	G	G	G	G	G	G	A	G	N	A	G	G	G	G	G	A	G	G	A	G	G
Kukri_c8143_355	1B	581	C	C	C	C	C	C	C	C	C	C	C	C	T	C	T	C	C	T	C	C	C	C	T	T	T	T	T	C	T	C	C	T	C	C	C	C	C	C	C	C	T	C	T	T	C	C	C
Tdurum_contig11896_550	1B	581	T	T	T	T	T	T	T	T	T	T	T	T	C	T	C	T	T	C	T	T	T	T	C	C	C	C	C	T	C	T	T	C	T	T	T	T	T	T	T	T	C	T	C	C	T	T	T
Tdurum_contig69792_167	1B	581	T	T	T	T	T	T	T	T	T	T	T	T	C	T	C	T	T	C	T	T	T	T	C	C	C	C	C	T	C	T	T	C	T	T	N	T	T	T	T	T	C	T	C	C	T	T	T
AX-158540093	1B	582	C	T	C	T	C	C	C	C	C	C	T	C	T	C	T	T	T	T	T	C	T	T	T	T	T	T	T	T	T	T	C	T	T	C	T	T	C	C	C	C	T	T	T	T	T	T	C
Excalibur_c27915_560	1B	582	T	C	T	C	T	T	T	T	T	T	C	T	C	T	C	C	C	C	C	T	C	C	C	C	C	C	C	C	C	C	T	C	C	T	C	C	T	T	T	T	C	C	C	C	C	C	T
wsnp_Ex_c28733_37836638	1B	582	G	G	G	G	G	G	G	G	G	G	G	G	G	G	A	G	G	G	G	G	G	G	G	G	A	A	A	G	A	G	G	A	G	G	G	G	G	G	G	G	A	G	A	A	G	G	G
AX-109909017	1B	583	G	G	G	A	G	A	G	G	G	G	A	G	G	G	G	G	G	G	A	G	G	A	G	G	G	G	G	A	G	A	G	G	G	G	G	G	G	G	G	G	G	G	G	G	G	A	A
AX-158544978	1B	583	A	G	N	N	A	A	A	A	A	A	A	A	G	A	N	G	G	G	A	A	G	A	G	G	G	G	G	A	G	A	A	G	G	A	G	G	A	A	A	A	G	G	G	G	G	A	A
BS00022551_51	1B	583	C	C	C	C	C	C	C	C	C	C	C	C	C	C	T	C	T	C	C	C	T	C	T	T	T	T	T	C	T	C	C	T	T	C	T	T	C	C	C	C	T	C	T	T	T	C	C
AX-110483510	1B	584	A	A	A	A	A	A	A	A	A	A	A	A	A	A	G	A	G	A	A	A	G	A	G	G	G	G	G	A	G	A	A	G	G	A	G	G	A	A	A	A	G	A	G	G	G	A	A
Ku_c1932_1583	1B	584	C	C	C	C	C	C	C	C	C	C	C	C	C	C	C	C	C	C	C	C	C	C	C	C	T	T	T	N	T	N	C	T	C	C	C	C	C	C	C	C	T	C	C	C	C	N	C
AX-111496365	1B	585	T	T	C	T	T	C	T	T	T	T	T	T	T	T	C	T	T	T	T	T	T	T	T	T	T	T	T	C	T	C	T	T	T	T	T	T	T	T	T	T	T	T	C	T	T	C	T
AX-111547582	1B	585	C	T	C	C	C	C	C	C	C	C	C	C	C	C	C	C	C	C	C	C	C	C	C	C	C	C	C	T	C	T	C	C	C	C	C	C	C	C	C	C	C	T	T	C	C	T	C
AX-94385355	1B	585	C	T	C	N	C	C	C	C	C	C	C	C	C	C	C	C	C	C	C	C	C	C	C	C	C	C	C	T	C	T	C	C	C	C	N	C	C	C	C	C	C	T	T	C	C	T	C
AX-109366645	1B	586	C	C	C	N	N	C	C	C	C	C	C	C	C	N	C	C	C	C	C	C	T	C	C	C	C	C	C	T	C	T	C	C	T	C	T	T	C	C	C	C	C	C	C	T	T	T	C
wsnp_Ex_rep_c67299_65844168	1B	586	G	G	G	G	G	G	G	G	G	G	G	G	G	G	G	G	G	G	G	G	A	G	G	G	G	G	G	A	G	A	G	G	A	G	A	A	G	G	G	G	G	G	G	A	A	A	G
wsnp_Ex_rep_c67299_65845319	1B	586	G	G	G	N	N	G	G	G	G	N	G	G	G	G	N	G	G	G	G	G	A	G	G	G	G	G	G	A	G	A	G	G	A	G	A	A	G	G	G	G	G	G	G	A	A	A	G
AX-111596716	1B	587	A	A	A	A	A	A	A	A	A	A	A	A	G	A	G	A	G	G	A	A	A	A	A	A	G	G	G	G	G	G	A	G	A	A	A	A	A	A	A	A	G	A	G	A	A	G	A
AX-95257656	1B	587	A	A	A	A	A	A	A	A	A	A	A	A	G	A	G	A	G	G	A	A	A	A	A	A	G	G	G	G	G	G	A	G	A	A	A	A	A	A	A	A	G	A	G	A	A	G	A
BS00066944_51	1B	587	T	T	T	T	T	T	T	T	T	T	T	T	C	T	C	T	C	C	T	T	T	T	T	T	C	C	C	C	C	C	T	C	T	T	T	T	T	T	T	T	C	T	C	T	T	C	T
AX-158570526	1B	589	T	C	T	C	T	T	T	T	T	T	T	T	T	T	C	C	T	T	T	T	C	C	N	T	C	C	C	T	C	T	T	C	C	T	C	C	T	T	T	T	C	C	C	C	C	T	T
AX-89575570	1B	589	C	C	C	C	C	C	C	C	C	C	C	C	A	C	C	C	A	A	C	C	C	C	C	C	C	C	C	A	C	A	C	C	C	C	C	C	C	C	C	C	C	C	C	C	C	A	C
BobWhite_c17644_456	1B	589	G	T	G	T	G	G	G	G	G	G	G	G	G	G	G	T	G	G	G	G	T	T	G	G	T	T	T	G	T	G	G	T	T	G	N	T	G	G	G	G	T	T	G	T	T	G	G
Excalibur_c14859_394	1B	589	A	G	A	N	A	A	A	A	A	A	A	A	A	A	N	N	A	A	A	A	A	A	A	A	G	G	N	A	G	G	A	G	A	A	A	A	A	A	A	A	G	A	G	A	A	A	A
Excalibur_rep_c106078_822	1B	589	G	A	G	A	G	G	G	G	G	G	G	G	G	G	A	A	G	G	G	G	A	A	G	G	A	A	A	G	A	G	G	A	A	G	N	A	G	G	G	G	A	N	A	A	A	G	G
IAAV2855	1B	589	C	C	C	C	C	C	C	C	C	C	C	C	C	C	T	C	C	C	C	C	C	C	C	C	T	T	T	C	T	C	C	T	C	C	C	C	C	C	C	C	T	C	T	C	C	C	C
RAC875_c62171_386	1B	589	A	A	A	A	A	A	A	A	A	A	A	A	C	A	A	A	C	C	A	A	A	A	A	A	A	A	A	C	A	C	A	A	A	A	A	A	A	A	A	A	A	A	A	A	A	C	A
wsnp_Ex_c27644_36826484	1B	589	G	G	G	G	G	G	G	G	G	G	G	G	A	G	G	G	A	A	G	G	G	G	G	G	G	G	G	A	G	A	G	G	G	G	G	G	G	G	G	G	G	G	G	G	G	A	G
wsnp_Ex_c32284_40970312	1B	589	G	A	G	A	G	G	G	G	G	G	G	G	G	G	A	A	G	G	G	G	G	G	G	G	A	A	A	G	A	G	G	A	G	G	G	G	G	G	G	G	A	G	A	G	G	G	G
AX-158606902	1B	590	A	A	N	C	A	A	A	A	A	A	A	A	A	A	A	C	A	A	A	A	C	C	A	A	C	C	C	A	C	A	A	C	C	A	C	C	A	A	A	A	C	C	A	C	C	A	A
BobWhite_c39656_106	1B	590	A	C	A	A	A	A	A	A	A	A	A	A	A	A	C	N	A	A	A	A	C	C	N	A	C	C	C	N	C	A	A	C	C	A	C	C	A	A	A	N	C	A	C	C	C	A	A
BS00040743_51	1B	590	C	C	C	C	C	C	C	C	C	C	C	C	C	C	T	C	C	C	C	C	C	C	C	C	T	T	T	C	T	C	C	T	C	C	C	C	C	C	C	C	T	C	T	C	C	C	C
BS00010436_51	1B	591	G	A	G	G	G	G	G	G	G	G	G	G	G	G	G	G	G	G	G	G	A	A	G	G	G	G	G	G	G	G	G	G	A	G	N	A	G	G	G	G	G	G	G	A	A	G	G
BS00042244_51	1B	591	G	G	G	G	G	G	G	G	G	G	G	G	G	G	G	G	G	G	G	G	T	T	G	G	G	G	G	G	G	G	G	G	T	G	N	T	G	G	G	G	G	G	G	T	T	G	G
wsnp_Ex_c6378_11086366	1B	591	T	C	T	T	T	T	T	T	T	T	T	T	T	T	C	T	T	T	T	T	C	C	T	T	C	C	C	T	C	T	T	C	C	T	C	C	T	T	T	T	C	T	C	C	C	T	T
AX-158570539	1B	592	G	A	G	G	G	G	G	G	G	G	G	G	G	G	A	G	G	G	G	G	N	N	G	G	A	A	A	G	A	G	G	A	N	G	N	N	G	G	G	G	A	A	A	N	N	G	G
AX-89738324	1B	592	A	A	A	A	A	A	A	A	A	A	A	A	A	A	G	A	A	A	A	A	A	A	A	A	G	G	G	A	G	A	A	G	A	A	A	A	A	A	A	A	G	A	G	A	A	A	A
wsnp_RFL_Contig2220_1597321	1B	592	C	C	C	C	C	C	C	C	C	C	C	C	C	C	T	C	C	C	C	C	C	C	C	C	T	T	T	C	T	C	C	T	C	C	C	C	C	C	C	C	T	C	T	C	C	C	C
Tdurum_contig83079_133	1B	593	T	T	T	T	T	T	T	T	T	T	T	T	T	T	C	T	T	T	T	T	C	C	T	T	C	C	C	T	C	T	T	C	C	T	C	C	T	T	T	T	C	T	C	C	C	T	T
AX-158560897	1B	594	G	A	G	G	G	G	G	G	G	G	G	G	G	G	G	G	G	G	G	G	G	G	G	G	G	G	G	G	G	G	G	G	G	G	G	G	G	G	G	G	G	A	G	G	G	G	G
Excalibur_c94658_59	1B	594	T	G	T	T	T	T	T	T	T	T	G	T	T	T	G	T	T	T	G	T	G	G	T	T	T	T	T	T	T	T	T	T	G	T	G	G	T	T	T	T	T	G	G	G	G	T	T
AX-110058495	1B	595	A	C	A	A	A	A	A	A	A	A	C	A	A	A	C	A	A	A	C	C	C	A	A	A	C	C	C	A	C	A	A	C	C	A	C	C	A	A	A	A	C	A	C	C	C	A	A
AX-158544645	1B	595	G	G	G	G	G	G	G	G	G	G	G	G	G	G	G	G	T	G	G	G	G	G	G	G	T	T	T	T	T	G	G	G	G	G	G	T	G	G	G	G	T	T	G	G	G	T	G
AX-158570544	1B	595	A	G	A	A	A	A	A	A	A	A	G	A	A	A	G	A	A	A	G	G	G	A	A	A	A	A	A	A	A	A	A	A	G	A	G	G	A	A	A	A	A	A	G	G	G	A	A
AX-158532056	1B	598	A	A	A	N	G	A	A	A	A	A	G	A	G	A	G	G	G	G	G	G	G	G	A	A	G	G	G	A	G	G	A	G	G	A	G	G	A	A	A	A	G	G	G	G	G	G	A
AX-95073183	1B	598	C	C	C	G	C	C	C	C	C	C	C	C	C	C	C	G	G	C	C	C	C	C	C	C	C	C	C	C	C	C	C	C	C	C	C	C	C	C	C	C	C	G	C	C	C	C	C
AX-158556804	1B	599	G	G	G	A	G	G	G	G	G	G	G	G	G	G	G	A	A	G	G	G	G	G	G	G	G	G	G	G	G	G	G	G	G	G	G	G	G	G	G	G	G	N	G	G	G	G	G
BS00023071_51	1B	599	A	A	A	G	A	A	A	A	A	A	A	A	A	A	N	G	G	A	A	A	A	A	A	A	A	A	A	A	A	A	A	A	A	A	A	A	A	A	A	A	A	G	A	A	A	A	A
BS00069341_51	1B	599	T	T	T	N	T	T	T	T	T	T	T	T	T	T	T	C	C	T	T	T	T	T	N	T	T	T	T	T	T	T	T	T	T	T	T	T	T	T	T	T	T	T	T	T	T	T	T
Excalibur_c48448_279	1B	599	C	C	T	T	C	C	C	C	C	C	C	C	C	C	C	C	T	C	C	C	C	C	C	C	C	C	C	C	C	C	C	C	C	C	T	C	C	C	C	C	C	C	C	C	C	C	C
AX-158556799	1B	600	G	G	G	A	G	G	G	G	G	G	G	G	G	G	G	A	A	G	G	G	G	G	G	G	G	G	G	G	G	G	G	G	G	G	G	G	G	G	G	G	G	G	G	G	G	G	G
AX-158556824	1B	601	A	A	A	A	A	A	A	A	A	A	A	A	A	A	N	N	N	A	A	A	A	A	A	A	A	G	A	A	A	G	A	A	A	A	A	A	A	A	A	A	A	N	A	A	A	A	G
AX-158560786	1B	601	T	T	T	G	G	T	T	T	T	T	G	T	G	T	G	G	G	G	G	G	G	G	N	T	G	G	G	T	G	G	T	G	G	T	G	G	T	T	T	T	G	T	G	G	G	T	G
BS00064162_51	1B	601	T	T	T	T	T	T	T	T	T	T	T	T	T	T	C	C	C	T	T	T	T	T	T	T	T	C	T	T	T	C	T	T	T	T	T	T	T	T	T	T	T	C	T	T	T	T	C
Excalibur_c44818_109	1B	601	C	C	C	T	C	C	C	C	C	C	C	C	C	C	N	T	T	C	C	C	C	C	C	C	C	C	C	C	C	C	C	C	C	C	C	C	C	C	C	C	C	T	C	C	C	C	C
Kukri_c13978_132	1B	601	G	G	G	A	N	G	G	G	G	N	G	G	G	G	N	A	A	G	G	G	G	G	G	G	G	G	N	G	G	G	G	G	G	G	N	G	G	G	G	G	G	A	G	G	G	G	G
RAC875_c6798_467	1B	601	A	A	A	A	G	G	G	A	A	G	A	G	A	A	A	A	A	G	G	A	G	A	A	A	A	A	G	A	A	A	G	G	G	A	G	A	A	A	A	A	A	A	A	A	A	A	A
AX-109859763	1B	603	A	A	A	N	G	A	A	A	A	A	G	A	G	A	A	G	G	G	G	G	G	G	N	A	G	A	G	A	G	A	A	G	G	A	G	G	A	A	A	A	G	G	G	G	G	A	A
Excalibur_rep_c107047_742	1B	603	T	T	T	N	C	T	T	T	T	T	C	T	C	T	N	C	C	C	C	C	C	C	T	T	C	C	C	T	C	C	T	C	C	T	N	C	T	T	T	T	C	C	C	C	C	T	C
Tdurum_contig96049_200	1B	604	G	G	G	T	T	G	G	G	G	G	T	G	T	G	T	T	T	T	T	T	T	T	G	G	T	T	T	G	T	T	G	T	T	G	T	T	G	G	G	G	T	T	T	T	T	G	T
AX-111688791	1B	605	T	T	T	T	G	T	T	T	T	T	G	T	G	T	T	T	T	G	G	G	G	G	G	G	G	T	G	T	G	T	T	G	N	T	T	G	T	T	T	T	G	T	T	G	G	T	G
BS00022775_51	1B	605	A	A	A	N	N	A	A	A	A	A	G	A	G	A	A	N	G	G	G	G	G	G	G	G	G	G	N	A	G	G	A	G	G	A	N	G	A	A	A	A	G	G	G	G	G	A	G
IACX886	1B	605	G	G	G	A	A	G	G	G	G	G	A	G	A	G	G	A	A	A	A	A	A	A	A	A	A	G	A	G	A	G	G	A	A	G	N	A	G	G	G	G	A	A	G	A	A	G	A
AX-109434490	1B	606	T	T	T	C	C	T	T	T	T	T	C	T	C	T	T	C	C	C	C	C	C	C	C	C	C	C	C	T	C	C	T	C	C	T	C	C	T	T	T	T	C	C	C	C	C	T	C
AX-158521229	1B	606	C	C	C	A	C	C	C	C	C	C	C	C	C	C	C	A	A	C	C	C	C	C	C	C	C	A	C	C	C	A	C	C	C	C	A	C	C	C	C	C	C	A	A	C	C	C	C
AX-158531987	1B	606	T	T	T	A	T	T	T	T	T	T	T	T	T	T	T	T	T	T	T	T	T	T	T	T	T	A	T	T	T	A	T	T	T	T	A	T	T	T	T	T	T	T	A	T	T	T	T
AX-94631246	1B	609	G	G	G	G	A	G	G	G	G	G	A	G	G	G	G	A	A	G	G	A	A	G	A	G	G	A	A	G	G	A	G	A	A	G	G	A	G	G	G	G	A	A	G	A	A	A	G
AX-158544988	1B	613	A	A	A	G	A	A	A	A	A	A	G	A	A	A	A	A	A	A	G	G	A	A	A	A	A	G	A	A	A	G	A	A	A	A	G	A	A	A	A	A	A	G	G	A	A	G	A
AX-158561003	1B	613	G	G	G	G	A	G	G	G	G	G	G	G	A	G	G	A	A	A	G	G	G	G	A	A	G	G	G	G	G	G	G	G	A	G	G	A	G	G	G	G	G	G	G	A	A	G	A
AX-158570666	1B	613	A	A	A	A	A	A	A	A	A	A	A	A	A	A	G	A	A	A	A	A	A	G	N	A	G	A	G	A	G	A	A	G	A	A	A	A	A	A	A	A	G	A	A	A	A	A	A
AX-94503785	1B	613	G	G	G	A	A	G	G	G	G	G	A	G	A	G	N	A	A	A	A	A	G	G	A	A	G	A	G	G	G	A	G	G	A	G	A	A	G	G	G	G	G	A	A	G	A	A	A
AX-94506854	1B	613	G	G	G	G	A	G	G	G	G	G	G	G	A	G	G	G	G	A	G	G	G	G	G	G	G	G	G	G	G	G	G	G	G	G	G	G	G	G	G	G	G	G	A	G	G	G	G
AX-94873552	1B	613	C	C	C	T	C	C	C	C	C	C	T	C	C	C	C	T	T	C	T	T	C	C	T	T	C	C	C	C	C	T	C	C	T	C	T	T	C	C	C	C	C	T	C	C	T	T	T
wsnp_JD_rep_c63201_40318622	1B	613	C	C	C	N	N	C	C	C	C	C	C	C	C	C	C	T	T	C	C	C	C	C	T	T	C	T	C	C	C	C	C	C	T	C	N	T	C	C	C	C	C	N	C	C	T	C	T
AX-158537661	1B	614	A	A	A	A	G	A	A	A	A	A	G	A	G	A	A	G	G	G	G	G	A	A	G	G	A	A	A	A	A	G	A	A	A	A	G	A	A	A	A	A	A	G	A	A	A	G	A
AX-89670926	1B	614	A	A	A	A	G	A	A	A	A	A	G	A	G	A	A	A	A	G	G	G	A	A	G	G	A	A	A	A	A	G	A	A	A	A	N	A	A	A	A	A	A	G	A	A	A	G	A
AX-89719057	1B	614	C	C	C	C	A	C	C	C	C	C	C	C	A	C	N	C	C	A	C	C	C	C	C	C	C	C	C	C	C	C	C	C	C	C	C	C	C	C	C	C	C	C	A	C	C	C	C
BobWhite_c48071_144	1B	614	A	A	A	A	G	A	A	A	A	A	G	A	G	A	A	G	G	G	G	G	A	A	G	G	A	G	A	A	A	G	A	A	A	A	G	A	A	A	A	A	A	G	G	A	A	G	A
IACX906	1B	614	G	G	G	G	T	G	G	G	G	G	T	G	T	G	G	T	T	T	T	T	G	G	N	T	G	G	G	G	G	T	G	G	G	G	N	G	G	G	G	G	G	T	G	G	G	T	G
Kukri_c19247_711	1B	614	G	G	G	G	A	G	G	G	G	G	A	G	A	G	G	A	A	A	A	A	G	G	A	A	G	A	G	G	G	A	G	G	G	G	N	G	G	G	G	G	G	A	A	G	G	A	G
RAC875_c78619_523	1B	614	C	C	C	C	C	C	C	C	C	C	C	C	C	C	C	A	A	C	C	C	C	C	C	C	C	C	C	C	C	C	C	C	A	C	C	A	C	C	C	C	C	C	C	C	A	C	A
TA003586-0637	1B	614	A	A	A	A	G	A	A	A	A	A	G	A	G	A	A	G	G	G	G	G	A	A	G	G	A	A	A	A	A	G	A	A	A	A	G	A	A	A	A	A	A	G	A	A	A	G	A
Tdurum_contig10362_328	1B	614	A	A	A	A	G	A	A	A	A	A	G	A	G	A	A	A	A	G	G	G	A	A	G	G	A	G	A	A	A	G	A	A	A	A	N	A	A	A	A	A	A	G	A	A	A	G	A
Tdurum_contig10362_555	1B	614	T	T	T	T	N	T	T	T	T	T	C	T	C	T	T	T	T	C	C	C	T	T	C	C	T	T	T	T	T	C	T	T	T	T	N	T	T	T	T	T	T	C	T	T	T	C	T
AX-89742048	1B	615	C	T	T	T	T	T	C	C	C	C	C	T	C	C	T	C	T	C	C	C	C	T	C	C	T	C	T	T	T	T	C	T	T	C	T	T	C	C	C	C	T	T	C	C	T	C	C
AX-94879161	1B	615	T	A	A	A	A	A	A	T	T	T	T	A	T	T	A	T	A	T	T	T	A	T	T	T	A	A	A	T	T	A	A	A	A	T	A	A	T	T	A	A	A	A	A	A	A	A	A
Excalibur_c93510_360	1B	615	C	C	C	C	A	C	C	C	C	C	A	C	A	C	C	A	A	A	A	A	C	C	A	A	C	C	C	C	C	A	C	C	C	C	N	C	C	C	C	C	C	A	C	C	C	A	C
IACX7789	1B	615	A	C	C	C	C	C	C	A	A	A	A	C	A	A	C	A	C	A	A	A	C	C	A	A	C	C	C	C	C	C	C	C	C	A	C	C	A	A	C	C	C	C	C	C	A	C	C
RFL_Contig2736_827	1B	615	C	C	C	C	T	C	C	C	C	C	T	C	T	C	C	T	T	T	T	T	C	C	T	T	C	C	C	C	C	T	C	C	C	C	N	C	C	C	C	C	C	T	C	C	C	T	C
Tdurum_contig15015_883	1B	615	G	G	G	N	A	G	G	G	G	N	A	G	A	G	G	A	A	A	A	A	G	G	N	A	G	G	G	G	G	A	G	G	G	G	A	G	G	G	G	G	G	A	A	G	G	A	G
wsnp_BE590634B_Ta_2_1	1B	615	C	C	C	C	T	C	C	C	C	C	T	C	T	C	C	T	T	T	T	T	C	C	T	T	C	C	C	C	C	T	C	C	C	C	T	C	C	C	C	C	C	T	T	C	C	T	C
wsnp_BE590634B_Ta_2_5	1B	615	T	T	T	T	C	T	T	T	T	T	C	T	C	T	T	C	C	C	C	C	T	T	C	C	T	T	T	T	T	C	T	T	T	T	N	T	T	T	T	T	T	C	C	T	T	C	T
wsnp_Ex_c3147_5816957	1B	615	A	A	A	A	C	A	A	A	A	A	C	A	C	A	A	C	C	C	C	C	A	A	C	C	A	A	A	A	A	C	A	A	A	A	C	A	A	A	A	A	A	C	A	A	A	C	A
wsnp_Ex_c3147_5817088	1B	615	G	G	G	G	T	G	G	G	G	G	G	G	T	G	G	G	G	T	G	G	G	G	G	G	G	G	G	G	G	G	G	G	G	G	G	G	G	G	G	G	G	G	G	G	G	G	G
wsnp_Ku_c56140_59771244	1B	615	C	C	C	N	T	C	C	C	C	C	T	C	T	C	C	T	T	T	T	T	C	C	T	T	C	T	C	C	C	T	C	C	C	C	T	C	C	C	C	C	C	T	T	C	C	T	C
Excalibur_c28045_741	1B	619	A	A	A	A	A	A	A	A	A	A	A	A	A	A	G	G	G	A	A	A	A	G	A	A	G	G	G	A	G	A	A	G	A	A	A	A	A	A	A	A	G	G	G	G	A	A	G
BS00021680_51	1B	620	A	A	A	G	A	A	A	A	A	A	A	A	A	A	G	G	G	A	A	A	A	G	A	A	G	A	G	A	G	A	A	G	A	A	A	A	A	A	A	A	G	G	A	G	A	A	G
BS00022851_51	1B	620	G	G	G	A	G	G	G	G	G	G	G	G	G	G	A	A	A	G	G	G	G	A	G	G	A	G	A	G	A	G	G	A	G	G	G	G	G	G	G	G	A	A	G	A	G	G	A
Ku_c16636_347	1B	620	G	G	G	A	A	G	G	G	G	G	G	G	A	G	A	A	A	A	G	G	G	A	G	G	A	A	A	G	A	G	G	A	G	G	G	G	G	G	G	G	A	A	A	A	G	G	A
Ku_c79340_308	1B	620	T	T	T	C	C	T	T	T	T	T	T	T	C	T	C	C	C	C	T	T	T	C	T	T	C	T	C	T	C	T	T	C	T	T	T	T	T	T	T	T	C	C	C	C	T	T	C
Kukri_c11389_232	1B	620	G	G	G	G	A	G	G	G	G	G	G	G	A	G	G	G	G	A	G	G	G	G	G	G	G	G	G	G	G	G	G	G	G	G	G	G	G	G	G	G	G	G	G	G	G	G	G
RAC875_c64190_212	1B	620	G	G	G	G	A	G	G	G	G	G	G	G	A	G	G	G	G	A	G	G	G	G	G	G	G	G	G	G	G	G	G	G	G	G	G	G	G	G	G	G	G	G	G	G	G	G	G
wsnp_Ex_c18384_27213023	1B	620	A	A	A	C	C	A	A	A	A	A	A	A	C	A	C	C	C	C	A	A	A	C	A	A	C	A	C	A	C	A	A	C	A	A	A	A	A	A	A	A	C	C	C	C	A	A	C
wsnp_Ex_c194_381656	1B	620	T	T	T	C	C	T	T	T	T	T	T	T	C	T	C	C	C	C	T	T	T	C	T	T	C	C	C	T	C	T	T	C	T	T	T	T	T	T	T	T	C	C	C	C	T	T	C
wsnp_Ku_c41261_49287074	1B	620	T	T	T	C	C	T	T	T	T	T	T	T	N	T	C	C	C	C	T	T	T	C	T	T	C	T	C	T	C	T	T	C	T	T	T	T	T	T	T	T	C	C	C	C	T	T	C
AX-110441489	1B	622	G	G	G	A	G	G	G	G	G	G	G	G	G	G	A	A	A	G	G	G	G	A	G	G	A	A	A	G	A	G	G	A	G	G	G	G	G	G	G	G	A	A	A	A	G	G	A
AX-158544944	1B	622	A	A	A	G	G	A	A	A	A	A	A	A	G	A	G	G	G	G	A	A	A	G	A	A	G	A	G	A	G	A	A	G	A	A	N	A	A	A	A	A	G	G	G	G	A	A	G
BS00063928_51	1B	622	A	A	A	C	C	A	A	A	A	A	A	A	C	A	C	C	C	C	A	A	A	C	A	A	C	A	C	A	C	A	A	C	A	A	N	A	A	A	A	A	C	C	C	C	A	A	C
BS00067024_51	1B	622	G	G	G	T	G	G	G	G	G	G	G	G	G	G	T	T	T	G	G	G	G	T	G	G	T	G	T	G	T	G	G	T	G	G	G	G	G	G	G	G	T	T	T	T	G	G	T
IACX1240	1B	622	T	T	T	C	T	T	T	T	T	T	T	T	T	T	C	C	C	T	T	T	T	C	T	T	C	C	C	T	C	T	T	C	T	T	T	T	T	T	T	T	C	C	C	C	T	T	C
wsnp_BE494527B_Ta_2_1	1B	622	A	A	A	G	A	A	A	A	A	A	A	A	A	A	G	G	G	A	A	A	A	G	N	A	G	G	G	A	G	A	A	G	A	A	A	A	A	A	A	A	G	G	N	G	A	A	G
wsnp_Ex_c9091_15135511	1B	622	T	T	T	T	T	T	T	T	T	T	T	T	T	T	T	T	T	T	T	T	T	C	T	T	C	C	C	T	C	T	T	C	T	T	T	T	T	T	T	T	C	T	C	T	T	T	T
RFL_Contig2826_548	1B	623	A	A	A	G	A	A	A	A	A	A	A	A	A	A	G	A	A	A	A	A	A	A	A	A	A	A	A	A	A	A	A	A	A	A	A	A	A	A	A	A	A	N	A	G	A	A	G
AX-95172164	1B	624	G	G	G	G	G	G	G	G	G	G	G	G	G	G	A	G	G	G	G	G	G	A	G	G	A	A	A	G	A	G	G	G	G	G	G	G	G	G	G	G	A	A	A	A	G	G	A
BS00083060_51	1B	624	C	C	C	T	C	C	C	C	C	C	C	C	T	C	C	T	T	T	C	C	C	C	C	C	C	C	C	C	C	C	C	T	T	C	C	C	C	C	C	C	C	T	C	C	T	C	C
BS00110231_51	1B	624	T	T	T	G	T	T	T	T	T	T	G	T	G	T	T	G	G	G	G	G	T	T	G	G	T	T	T	T	T	G	T	G	G	T	G	T	T	T	T	T	T	G	T	T	G	G	T
wsnp_Ex_rep_c66255_64400455	1B	624	A	A	A	N	A	A	A	A	A	A	G	A	G	A	A	G	G	G	G	G	A	A	G	G	A	A	A	A	A	G	A	G	G	A	N	A	A	A	A	A	A	G	A	A	G	G	A
Excalibur_c581_1220	1B	625	A	A	A	A	G	A	A	A	A	A	A	A	G	A	G	A	A	G	A	A	A	G	A	A	G	A	G	A	G	A	A	A	A	A	A	A	A	A	A	A	G	A	A	A	A	A	A
Excalibur_c581_947	1B	625	C	C	C	C	T	C	C	C	C	C	C	C	C	C	C	C	C	C	C	C	C	C	C	C	C	C	C	C	C	C	C	C	C	C	C	C	C	C	C	C	C	C	C	C	C	C	C
AX-158520943	1B	626	C	C	C	C	C	C	C	C	C	C	C	C	T	C	C	C	C	T	C	C	C	T	C	C	T	C	T	T	T	C	C	C	C	C	C	C	C	C	C	C	T	C	C	C	C	C	C
AX-158540183	1B	626	C	C	C	A	C	C	C	C	A	C	C	C	C	C	C	A	A	C	C	C	C	C	C	C	C	C	C	C	C	C	C	A	A	C	C	C	C	C	C	C	C	C	C	C	A	A	C
Tdurum_contig41945_748	1B	626	C	C	C	C	C	C	C	C	C	C	C	C	T	C	C	C	C	T	C	C	C	T	C	C	T	C	T	T	T	C	C	C	C	C	C	C	C	C	C	C	T	C	C	C	C	C	C
Tdurum_contig47253_1624	1B	626	G	G	G	N	G	G	G	G	G	G	G	G	A	G	G	G	G	A	G	G	G	A	G	G	A	G	A	A	A	G	G	G	G	G	N	G	G	G	G	G	A	G	G	G	G	G	G
AX-158521195	1B	627	G	G	T	T	T	T	G	G	G	G	T	G	G	G	T	G	G	G	T	T	T	T	T	T	T	G	T	T	T	T	G	G	G	G	T	T	G	G	G	G	T	T	T	T	G	G	T
AX-158521339	1B	627	T	T	T	T	C	T	T	T	T	T	T	T	T	T	T	T	T	T	T	T	T	C	T	T	C	T	C	T	C	T	T	T	T	T	T	T	T	T	T	T	C	T	T	T	T	T	T
AX-158570258	1B	627	C	C	T	T	T	T	C	C	C	C	T	C	C	C	T	C	C	C	T	T	T	T	T	T	T	C	T	T	T	T	C	C	C	C	T	T	C	C	C	C	T	T	T	T	C	C	T
IAAV7352	1B	627	T	T	C	N	N	C	T	T	T	T	C	T	T	T	N	T	T	T	C	C	C	C	C	C	C	T	C	C	C	C	T	T	T	T	C	C	T	T	T	T	C	C	C	C	T	T	C
RAC875_c66649_186	1B	627	T	T	C	C	C	C	T	T	T	T	C	T	T	T	C	T	T	T	C	C	C	C	C	C	C	T	C	C	C	C	T	T	T	T	C	C	T	T	T	T	C	C	C	C	T	T	C
wsnp_Ku_c18227_27490539	1B	627	T	T	C	C	C	C	T	T	T	T	C	T	T	T	C	T	T	T	C	C	C	C	C	C	C	T	C	C	C	C	T	T	T	T	C	C	T	T	T	T	C	C	C	C	T	T	C
AX-158570312	1B	628	T	T	C	C	C	T	T	T	T	T	T	T	T	T	C	T	T	T	T	T	C	C	C	C	C	T	C	C	C	T	T	T	T	T	T	C	T	T	T	T	C	C	C	C	T	C	C
AX-158606548	1B	628	G	G	A	A	A	A	G	G	G	G	A	G	G	G	A	G	G	G	A	A	A	A	A	A	A	G	A	A	A	A	G	G	G	G	A	A	G	G	G	G	A	A	A	A	G	A	A
wsnp_Ex_c5296_9365847	1B	628	C	C	T	T	T	T	C	C	C	C	C	C	C	C	C	C	C	C	C	C	C	T	T	T	T	C	T	T	T	T	C	C	C	C	N	C	C	C	C	C	T	T	T	T	C	T	T
wsnp_Ex_c5296_9365860	1B	628	T	T	C	C	C	C	T	T	T	T	T	T	T	T	T	T	T	T	T	T	T	C	C	C	C	T	C	C	C	C	T	T	T	T	C	T	T	T	T	T	C	C	C	C	T	C	C
AX-158521172	1B	629	C	C	C	C	C	C	C	C	C	C	A	C	C	C	A	A	A	C	A	A	A	A	A	A	C	C	C	C	C	C	C	C	C	C	C	A	C	C	C	C	C	C	C	C	C	A	C
AX-158521173	1B	629	T	C	T	T	C	T	T	T	T	T	C	T	T	T	C	C	C	T	C	C	C	C	C	C	T	T	T	T	T	T	T	T	T	T	T	C	T	T	T	T	T	T	T	T	T	C	T
AX-158521177	1B	629	A	A	C	C	A	C	A	A	A	A	A	A	A	A	A	A	A	A	A	A	A	A	A	A	C	A	C	C	C	C	A	A	A	A	C	A	A	A	A	A	C	C	C	C	A	A	C
AX-158521377	1B	629	A	C	A	A	A	A	A	A	A	A	A	A	A	A	A	A	A	A	A	A	A	A	A	A	A	A	A	A	A	C	A	A	A	A	C	A	A	A	A	A	A	A	A	A	A	A	A
AX-158521378	1B	629	G	G	A	A	A	A	G	G	G	G	A	G	G	G	A	A	A	G	A	A	A	A	A	A	A	G	A	A	A	G	G	G	G	G	G	A	G	G	G	G	A	A	A	A	G	A	A
AX-158531962	1B	629	A	A	G	G	A	G	A	A	A	A	A	A	A	A	A	A	A	A	A	A	A	A	A	A	G	A	G	G	G	G	A	A	A	A	G	A	A	A	A	A	G	G	G	G	A	A	G
AX-158570025	1B	629	A	G	G	G	G	G	A	A	A	A	G	A	A	A	G	G	G	A	G	G	G	G	G	G	G	A	G	G	G	G	A	A	A	A	G	G	A	A	A	A	G	G	G	G	A	G	G
BS00022249_51	1B	629	A	A	A	A	A	A	A	A	A	A	G	A	A	A	G	G	G	A	G	G	G	G	G	G	A	A	A	A	A	A	A	A	A	A	A	G	A	A	A	A	A	A	A	A	A	G	A
BS00022411_51	1B	629	T	T	G	G	G	G	T	T	T	T	T	T	T	T	T	T	T	T	T	T	T	T	N	T	T	T	T	T	T	T	T	T	T	T	T	T	T	T	T	T	T	G	G	G	T	T	G
BS00072791_51	1B	629	G	G	A	A	A	A	G	G	G	G	G	G	G	G	G	G	G	G	G	G	G	G	G	G	A	G	A	A	A	A	G	G	G	G	N	G	G	G	G	G	A	A	A	A	G	G	A
Tdurum_contig57927_171	1B	629	G	G	A	A	A	A	G	G	G	G	G	G	G	G	G	G	G	G	G	G	G	G	G	G	G	G	G	G	G	G	G	G	G	G	G	G	G	G	G	G	G	A	A	A	G	G	A
Tdurum_contig65853_242	1B	629	A	G	A	A	G	A	A	A	A	A	G	A	A	A	G	G	G	A	G	G	G	G	G	G	A	A	A	A	A	A	A	A	A	A	A	G	A	A	A	A	A	A	A	A	A	G	A
AX-109859227	1B	630	A	A	C	C	C	C	A	A	A	A	C	A	A	A	C	A	A	A	C	C	C	C	A	A	C	A	C	C	C	C	A	A	A	A	C	C	A	A	A	A	C	C	C	C	A	A	C
AX-158521170	1B	630	C	C	C	C	C	C	C	C	C	C	C	C	C	C	C	C	C	C	C	C	C	T	C	C	T	C	T	T	T	T	C	C	C	C	N	C	C	C	C	C	T	C	T	T	C	C	T
BS00096498_51	1B	630	C	C	T	T	T	T	C	C	C	C	T	C	C	C	T	C	C	C	T	T	T	T	C	C	T	C	T	T	T	T	C	C	C	C	N	T	C	C	C	C	T	C	T	T	C	C	T
Jagger_c7235_96	1B	630	T	T	C	C	C	C	T	T	T	T	C	T	T	T	C	T	T	T	C	C	C	C	T	T	C	T	C	C	C	C	T	T	T	T	C	C	T	T	T	T	C	C	C	C	T	T	C
AX-94897804	1B	631	G	G	C	C	C	C	C	C	G	C	C	C	G	C	C	C	C	G	C	C	C	G	G	G	G	C	G	C	G	C	C	G	C	G	G	C	C	C	C	C	C	C	G	G	G	C	C
BobWhite_c4375_347	1B	631	T	T	C	C	C	C	T	T	T	T	T	T	T	T	C	T	T	T	T	T	C	T	N	T	C	T	C	C	C	T	T	T	T	T	T	C	T	T	T	T	C	C	C	C	T	T	C
IACX4411	1B	631	T	T	C	C	C	C	T	T	T	T	T	T	T	T	C	T	T	T	T	T	C	T	T	T	C	T	C	C	C	T	T	T	T	T	N	C	T	T	T	T	C	C	C	C	T	T	C
wsnp_JD_c20621_18304110	1B	631	C	C	T	T	T	T	C	C	C	N	C	C	C	C	T	C	C	C	C	C	T	C	C	C	T	C	T	T	T	C	C	C	C	C	N	T	C	C	C	C	T	T	T	T	C	C	T
AX-89441009	1B	632	G	G	G	G	G	G	G	G	A	G	A	G	G	A	G	A	A	G	A	A	G	G	A	A	G	A	G	G	G	A	A	A	A	G	N	G	G	G	G	G	G	G	G	G	A	G	G
[truncated: 16,579 more rows]
[truncated: 254 more columns]
