# Supplementary material for: Genome-wide association mapping of septoria nodorum blotch resistance in Nordic winter and spring wheat collections
Source: Theor Appl Genet. 2022 Sep 23;135(12):4169–82. doi: 10.1007/s00122-022-04210-z (PMC9734210; doi:10.1007/s00122-022-04210-z)
Supplement: Supplementary file 9 — Supplementary file9 (CSV 16 KB) [file 122_2022_4210_MOESM9_ESM.csv]

Name	Code	LBcPHDH16	LBcPHDH17	LBcPHDH18	lsmean	LB16	LB17	LB18	PH16	PH17	PH18	DH16	DH17	DH18
Croc_1/Ae.squarrosa (205)//Kauz	V1064	-12	0	-15	-9	26	24	25	71	68	58	58	67	55
Altar84/Ae.squarrosa(219)// 2*Seri	V1066	13	24	8	15	64	56	52	76	84	63	54	63	51
Altar84/Ae.sq(219)//2*Seri/3/ Avle	V1068	2	-19	3	-5	70	34	70	68	75	59	50	57	47
512-21	V1081	23	2	19	15	86	60	65	81	87	74	50	54	48
512-50	V1082	16	7	5	9	74	66	49	90	86	73	50	54	49
512-54	V1083	15	4	16	12	77	64	74	72	68	63	51	55	48
512-70	V1084	32	16	24	24	92	77	69	88	84	76	50	53	47
512-87	V1085	6	6	2	5	73	70	62	73	73	63	49	53	47
80456/YANGMAI 5//SHA5/WEAVER/3/PRINIA	V1630	-34	-21	-9	-21	19	7	18	78	82	73	53	64	53
AC Somerset	V1148	-16	1	0	-5	35	44	45	85	88	71	53	59	49
Aino	V1428	11	5	0	5	69	67	56	74	73	65	52	53	48
Anniina	V1427	9	5	17	11	75	67	70	74	74	68	50	54	48
Avans	V1420	17	2	-11	3	75	61	58	73	69	58	52	55	46
Avle	V1009	17	3	10	10	78	63	59	72	74	65	51	54	50
Avocet YrA	V1073	-35	-22	-18	-25	6	10	27	72	74	60	57	64	52
BAJASS-5	V1170	10	5	5	7	71	63	64	74	74	61	51	55	48
BJY/COC//CLMS/GEN	V1421	-2	-20	15	-2	72	41	86	73	75	61	47	54	45
Bau/Milan -2	V1057	5	7	1	4	33	26	17	78	76	66	60	68	59
Bastian	V1003	14	8	-2	7	83	67	66	73	70	59	49	55	46
Berserk	V1016	17	7	-12	4	70	51	40	74	73	63	53	60	49
Bjarne/LW91W86	V1426	-3	-16	-3	-7	14	16	15	88	87	76	62	63	55
Bjarne	V1005	-4	12	13	7	60	64	70	71	72	60	51	57	49
Bombona	V1190	-22	-8	-14	-15	13	33	18	88	82	78	57	60	50
Brakar	V1018	28	25	17	23	86	81	74	73	68	60	52	56	49
C80.1/3*QT4522//2*ATTILA	V1332	10	19	20	16	75	72	77	71	75	62	50	56	48
C80.1/3*QT4522//2*PASTOR	V1333	-6	3	0	-1	38	24	20	81	74	67	55	67	57
CD87	V1158	26	31	8	21	83	58	58	71	74	63	53	65	50
Arabella	V1414	12	-4	-9	0	76	58	55	78	75	68	50	54	45
CJ9306	V1079	-40	-12	-27	-27	32	41	41	63	67	58	49	57	46
CJ9403	V1080	-21	-14	-18	-18	52	33	44	59	64	54	49	59	49
Cadenza	V1443	42	21	14	26	64	52	28	78	77	71	62	63	58
Catbird -2	V1063	-3	0	5	1	29	20	17	76	68	68	59	68	59
Chara	V1161	-3	-4	-17	-8	38	33	39	66	60	53	58	63	51
Paros/T9040	V1045	1	-5	6	1	57	44	58	72	71	65	53	58	49
Paros/NK93602	V1044	-18	8	-5	-5	23	57	30	83	84	73	56	57	51
T9040/Paros	V1046	3	-5	4	1	74	67	67	78	79	68	48	50	45
Mandaryna	V1545	NA	1	-6	-3	NA	54	40	NA	83	71	NA	56	49
DH20070	V1119	12	33	8	18	78	91	66	73	75	64	50	55	47
DH20097	V1120	-7	1	0	-2	58	58	59	82	82	69	49	55	46
DH 49-18 Bastian/Adder	V1039	-37	-16	-18	-24	27	40	45	67	69	58	51	56	48
Dragon	V1434	3	-9	-6	-4	54	39	31	83	84	74	53	58	50
Dulus	V1058	5	18	-7	6	49	51	34	82	83	69	55	63	51
EMB16/CBRD//CBRD	V1626	-43	-23	-3	-23	3	15	12	84	83	75	55	61	56
Filin	V1050	27	14	7	16	68	64	56	80	82	68	56	57	49
Fram II	V1337	-12	7	-16	-7	32	54	24	99	102	80	53	57	47
Frontana (95)	V1106	-2	-2	7	1	24	22	25	105	106	85	58	64	52
GAMENYA	V1634	-4	11	9	6	57	63	61	74	74	66	51	57	49
GN03503	V1302	-3	0	-2	-2	58	57	35	84	84	75	50	55	50
Krabat	V1174	-26	2	-13	-12	24	50	34	74	76	66	54	58	50
GN03529	V1192	16	2	-14	1	56	43	27	79	78	66	57	60	52
GN03531	V1175	-18	-15	-1	-11	31	35	33	78	78	69	54	57	53
GN03597	V1181	-20	-11	-3	-11	15	35	29	78	80	70	58	59	53
GN04526	V1194	-7	-1	-1	-3	51	46	47	72	71	65	52	59	50
GN04528	V1182	3	1	-1	1	53	46	49	74	77	63	54	59	50
GN04537	V1176	9	13	3	8	67	73	57	73	74	66	52	54	48
GN04603	V1535	13	-6	10	6	69	44	53	74	77	64	52	57	52
GN05507	V1177	13	16	8	12	71	73	61	76	73	65	52	55	49
GN05551	V1303	29	22	9	20	93	79	69	69	68	60	51	56	48
Laban	V1178	-18	5	5	-3	30	54	39	79	80	71	54	57	52
GN05580	V1183	1	-3	2	0	22	29	18	83	80	74	62	63	56
GN05589	V1304	9	-16	-6	-4	54	29	22	75	76	66	56	59	55
GN06557	V1186	12	6	10	9	76	52	63	78	80	63	50	58	49
GN06573	V1187	19	-2	10	9	74	53	64	76	76	63	53	56	49
GN06578	V1305	29	21	15	21	53	58	46	80	77	69	61	61	53
Mirakel	V1401	-9	1	-5	-4	45	54	25	87	90	82	52	56	50
Rabagast	V1402	-9	-7	-2	-6	52	47	44	73	70	61	51	56	52
GN07525	V1406	21	20	16	19	63	63	64	75	75	64	57	60	50
GN07548	V1404	-14	-20	-3	-12	45	38	55	71	71	61	52	55	49
GN07560	V1405	-18	-21	-3	-14	46	40	66	72	74	60	51	54	46
Seniorita	V1403	5	0	-3	1	57	43	28	79	81	76	53	59	51
GN07580	V1416	-22	-11	-11	-14	30	37	27	80	81	73	53	58	50
GN07581	V1306	-30	-14	-32	-25	41	49	41	69	72	64	49	53	43
GN08504	V1307	16	1	14	10	80	60	78	73	72	58	51	55	48
GN08530	V1407	-7	-5	1	-4	55	60	58	75	76	67	51	52	47
GN08531	V1308	21	26	8	18	86	80	66	77	80	63	50	56	48
GN08533	V1309	15	24	4	15	68	75	58	72	74	61	54	57	49
GN08534	V1310	26	-2	25	16	83	45	77	75	76	63	52	58	49
GN08541	V1311	6	21	2	9	43	64	40	81	80	72	57	59	51
GN08554	V1312	4	-9	-8	-4	59	36	48	76	74	62	53	59	49
GN08557	V1313	1	-12	-20	-10	48	32	33	75	72	55	55	60	52
GN08564	V1314	12	5	16	11	71	61	70	73	66	60	52	56	50
GN08568	V1315	10	13	-2	7	60	62	51	74	81	63	54	58	49
GN08581	V1409	8	12	8	9	74	72	69	71	71	60	50	54	48
GN08588	V1316	-20	1	14	-1	40	57	74	73	74	66	51	56	46
GN08595	V1317	-8	11	-3	0	46	61	30	82	84	76	52	57	51
GN08596	V1318	-10	18	4	4	35	62	34	84	84	75	55	59	52
GN08597	V1319	3	12	0	5	57	61	40	83	81	73	52	57	50
GN08647	V1320	19	-25	-1	-2	66	19	41	73	74	73	55	59	49
GN09572	V1408	12	4	8	8	81	66	76	72	76	59	49	54	46
GN09584	V1417	-6	0	-11	-5	44	45	27	82	82	69	53	59	52
GN10510	V1410	14	5	8	9	76	58	69	78	76	63	50	56	47
GN10512	V1418	-12	-23	10	-8	46	22	43	73	77	76	52	59	51
Willy	V1411	-19	-17	-27	-21	44	31	27	77	77	66	50	58	48
GN10524	V1412	3	2	10	5	70	51	65	75	74	63	49	58	49
GN10547	V1525	6	20	-4	8	70	74	40	80	82	73	50	56	49
GN10603	V1526	-1	8	23	10	66	65	73	77	79	68	49	55	49
GN10607	V1504	-21	2	-11	-10	37	49	40	76	75	65	52	58	49
GN10613	V1505	-23	-15	-10	-16	22	29	33	79	81	67	55	59	51
GN10637	V1588	24	9	8	14	66	52	44	81	79	65	56	59	53
GN10677	V1572	17	18	10	15	71	63	64	73	76	61	53	59	49
GN10680	V1523	0	21	5	9	61	72	69	73	73	58	51	57	48
GN11505	V1512	-35	-29	-29	-31	22	26	22	72	73	62	53	56	50
GN11514	V1537	-16	-23	-21	-20	46	35	40	78	82	66	50	55	46
GN11516	V1524	-8	12	-3	0	59	74	51	76	75	66	49	53	48
GN11527	V1521	14	15	6	12	76	75	66	77	78	64	50	54	47
GN11537	V1513	2	14	16	11	40	56	37	81	81	73	57	60	55
GN11542	V1573	1	2	-10	-2	59	56	39	76	79	68	52	56	49
GN11551	V1522	-15	-7	9	-4	51	54	67	78	77	66	49	54	47
GN11569	V1502	-13	0	-5	-6	39	48	38	78	75	65	53	58	51
GN11574	V1527	4	-14	6	-1	44	37	39	77	76	69	57	57	53
GN11591	V1501	2	7	0	3	56	66	35	73	75	72	53	55	51
GN11592	V1536	-17	1	-12	-9	45	60	26	75	74	70	51	55	51
GN11604	V1514	-18	-25	-12	-18	35	25	29	83	83	74	52	57	49
GN11634	V1515	-4	-10	-10	-8	42	34	26	79	81	70	55	59	52
GN11641	V1556	-17	-5	10	-4	45	54	62	77	77	64	50	54	49
GN11644	V1570	20	9	23	17	81	68	83	75	72	60	51	55	48
GN11646	V1528	-8	-18	-19	-15	33	25	27	72	75	63	57	60	51
GN12606	V1529	6	-8	1	0	59	44	37	73	68	66	54	57	53
GN12607	V1557	25	10	12	16	83	66	64	80	80	68	51	55	48
GN12615	V1616	-16	-2	9	-3	40	48	52	78	73	64	52	58	52
GN12625	V1530	22	6	9	12	77	63	54	78	81	71	52	55	49
GN12626	V1539	-1	-9	5	-2	56	45	54	75	79	68	52	56	49
GN12628	V1531	8	-3	4	3	57	52	60	76	76	58	54	56	50
GN12630	V1571	13	5	16	11	69	58	58	71	77	61	53	56	53
GN12634	V1532	10	9	-2	6	76	69	57	78	83	66	49	54	47
GN12635	V1533	-2	-21	-7	-10	58	35	43	80	84	71	51	55	47
GN12637	V1605	15	24	7	15	85	85	70	72	75	57	49	54	48
GN12639	V1506	-1	19	4	8	63	81	52	79	80	70	50	53	49
GN12640	V1507	14	3	22	13	75	59	60	79	80	75	50	55	50
GN12641	V1534	-13	-4	-18	-12	38	41	25	76	79	67	54	59	51
GN12645	V1577	-2	-12	-12	-9	60	42	39	70	73	65	51	56	49
GN12650	V1621	-8	4	6	1	49	53	44	79	83	70	52	58	51
GN12656	V1540	-6	8	11	4	58	65	62	79	78	67	50	55	48
GN12658	V1541	18	34	11	21	80	90	55	77	72	68	50	56	50
GN12661	V1608	-36	-7	-11	-18	21	50	38	77	79	66	52	55	50
GN12681	V1559	-11	-8	-10	-10	32	33	24	76	77	71	56	60	52
GN12687	V1574	-14	-6	-2	-7	47	44	46	78	80	69	51	57	49
GN12697	V1560	-11	1	2	-3	55	57	49	69	70	68	50	55	49
GN12699	V1510	-19	-9	-6	-11	37	38	43	75	78	63	52	58	51
GN12700	V1508	16	0	3	7	63	44	41	79	78	71	55	59	51
GN12701	V1562	-7	-5	-6	-6	55	46	48	73	73	65	51	57	48
GN12721	V1550	-17	-7	-8	-11	35	37	36	76	76	69	54	59	50
GN12722	V1520	-21	-22	-8	-17	19	29	39	73	76	68	57	57	49
GN12727	V1549	12	-6	-7	0	59	41	33	81	80	72	54	58	50
GN12733	V1509	22	14	21	19	69	63	62	71	68	63	55	58	52
GN12737	V1606	-25	-27	-22	-25	45	38	36	75	79	71	48	52	45
GN12741	V1567	0	17	4	7	61	72	61	76	75	65	51	56	47
GN12750	V1538	-32	-10	-13	-18	34	48	41	79	81	71	49	54	46
GN12759	V1561	6	6	-10	0	57	53	29	83	88	73	53	58	50
GN12760	V1607	12	-1	-6	2	75	53	39	77	79	68	50	56	50
GN12764	V1612	-13	1	3	-3	50	58	44	76	82	70	50	55	51
GN12767	V1579	-7	-7	3	-3	52	47	53	76	75	66	51	56	49
GN12770	V1575	21	4	21	15	78	60	67	76	78	68	52	55	49
GN13505	V1563	14	16	14	14	77	73	62	82	85	66	49	55	49
GN13509	V1564	-15	1	-2	-5	32	51	34	74	77	67	55	57	52
GN13516	V1565	-21	-23	-14	-19	37	31	31	80	79	71	51	56	49
GN13519	V1613	6	4	-3	2	49	50	32	81	77	64	56	59	54
GN13521	V1578	-6	-22	-9	-12	57	39	39	71	71	63	51	54	50
GN13523	V1566	-25	-5	-13	-15	15	43	24	77	79	71	57	58	51
GN13527	V1611	-5	-3	1	-2	48	49	41	78	74	68	53	57	51
GN13528	V1558	2	-12	-6	-5	59	50	44	78	78	68	52	53	49
GN13542	V1542	-28	-19	-12	-20	27	39	20	74	76	69	53	55	53
GN13553	V1617	-7	-3	4	-2	58	59	64	75	73	63	50	54	47
GN13560	V1580	-19	-24	-15	-19	37	27	30	80	79	69	52	57	50
GN13576	V1543	10	-1	1	3	40	36	45	76	79	67	60	61	50
GN13577	V1544	NA	7	18	13	NA	50	48	NA	79	70	NA	59	54
GN13578	V1576	15	12	5	11	59	56	42	84	83	69	55	59	52
GN13595	V1619	-2	-2	2	-1	56	45	49	74	82	66	52	58	50
GN13596	V1620	-9	-8	-12	-10	35	40	26	80	81	69	55	58	51
GN13606	V1614	-15	-1	-9	-8	46	51	46	76	75	66	51	57	48
GN13614	V1551	-29	-10	-2	-13	29	45	48	77	75	66	52	56	49
GN13615	V1552	-16	-3	-8	-9	37	54	40	78	79	70	53	55	48
GN13616	V1600	18	-14	-1	1	84	47	55	73	78	63	50	54	48
GN13618	V1592	-13	3	-3	-4	44	58	44	77	78	67	52	56	50
GN13626	V1615	3	-11	4	-1	65	49	51	77	78	68	51	54	49
GN13633	V1568	-15	5	-4	-4	42	51	48	75	73	63	52	59	50
GN13641	V1569	8	10	2	7	70	68	48	72	75	66	51	55	50
GN14502	V1581	-9	-25	-5	-13	45	27	44	80	79	68	52	57	48
GN14506	V1622	11	-2	-1	3	63	52	26	81	85	71	53	56	54
GN14511	V1623	-1	-5	0	-2	50	39	40	76	77	66	54	59	52
GN14512	V1582	-8	-8	-5	-7	51	44	48	76	77	61	51	57	50
GN14515	V1624	20	2	7	10	88	61	68	72	73	63	49	54	47
GN14516	V1625	-12	-8	4	-5	42	47	53	79	81	66	53	56	49
GN14522	V1618	3	-5	3	0	65	53	57	74	77	61	51	55	50
GN14529	V1609	-6	-1	-2	-3	54	56	44	79	81	69	51	55	49
GN14530	V1610	-8	-11	3	-5	51	46	44	78	77	69	51	55	51
GN14539	V1601	-36	-10	-7	-17	21	42	42	78	79	67	52	57	49
GN14540	V1602	-21	-11	-6	-13	30	39	40	78	78	67	54	57	50
GN14544	V1603	0	3	8	4	66	62	68	70	73	61	50	55	48
GN14547	V1583	-19	-17	-3	-13	40	41	45	73	75	67	52	55	49
GN14583	V1604	15	-12	-13	-3	61	28	29	70	70	63	56	61	52
GN14634	V1584	-27	-21	-15	-21	34	30	37	74	72	62	51	57	50
GN14636	V1585	-26	-21	-16	-21	33	27	36	78	80	63	51	58	49
GN14649	V1586	-15	-9	0	-8	36	39	48	78	80	66	54	58	50
Gondo -1	V1060	4	-5	-3	-1	31	11	18	77	77	71	61	68	56
Granary	V1329	9	-17	0	-3	32	21	36	76	75	67	62	62	53
HAHN/PRL//AUS1408	V1422	24	26	25	25	90	71	84	75	82	65	49	59	47
IVAN/6/SABUF/5/BCN/4/RABI//GS/CRA/3/AE.SQUARROSA (190)	V1633	6	1	-1	2	46	25	28	79	84	67	57	65	55
J03	V1275	-16	7	-5	-5	24	52	21	98	105	92	55	57	48
Kariega	V1071	-15	11	-1	-2	61	78	89	67	65	55	47	52	41
Kruunu	V1429	36	17	15	23	87	77	59	78	76	71	53	54	49
Kukri	V1164	11	12	18	13	22	33	25	81	82	70	65	67	60
MS 273-150	V1038	16	24	13	18	85	84	80	76	74	62	49	54	46
Marble	V1430	10	9	-3	6	58	60	39	77	77	70	55	57	50
Milan	V1052	2	-20	-12	-10	44	8	15	67	71	63	57	65	56
M�ystad	V1334	0	14	-4	3	45	61	26	93	92	81	54	57	50
N894037	V1627	19	4	1	8	84	33	24	71	80	72	50	64	54
NG8675/CBRD//SHA5/WEAVER	V1631	38	13	10	20	80	35	37	82	87	73	56	66	53
NK00521	V1171	22	26	11	20	94	85	79	62	67	55	49	55	48
NK01513	V1172	26	23	2	17	76	76	61	73	72	60	54	57	48
NK01565	V1301	-17	-2	-7	-8	39	43	39	74	75	66	53	59	50
Demonstrant	V1173	-14	-6	-17	-12	41	45	30	77	80	66	52	57	50
NK93602 (1995)	V1036	11	34	3	16	67	86	58	78	77	65	52	57	48
NK93604	V1075	19	17	-4	11	92	84	77	72	75	58	48	52	43
Nanjing 7840 - Pl.4	V1111	-18	-12	-20	-17	20	23	22	76	76	68	57	63	51
Naxos/2*Saar	V1166	3	6	-4	2	44	41	37	77	82	68	57	62	51
Naxos (x3)	V1041	17	13	16	15	92	87	86	68	73	61	47	50	45
Ning 8343 - Pl.4	V1114	-20	-5	1	-8	20	23	21	80	78	75	56	64	55
Nobeokabouzu (Mhazy)	V1102	-11	6	-10	-5	42	62	35	87	90	76	52	54	48
Norr�na	V1336	-9	6	-9	-4	38	60	25	94	97	82	53	55	48
ONPMSYDER-05	V1168	-14	-9	-9	-11	30	19	17	76	69	66	56	65	56
GONDO	V1121	2	16	13	10	24	33	30	79	85	64	62	68	59
MILAN/SHA7	V1124	-25	-9	-3	-12	8	11	13	81	83	75	59	67	56
CBRD/KAUZ	V1127	3	-13	-12	-7	60	25	32	73	68	62	52	62	52
GUAM92//PSN/BOW	V1134	-4	8	-3	0	30	31	26	73	73	62	59	67	56
NG8675/CBRD	V1137	-6	-1	-3	-4	49	30	41	72	78	67	53	63	50
ALTAR 84/AE.SQUARROSA (224)//ESDA	V1141	-15	-19	-7	-14	22	26	27	102	98	84	55	58	48
BCN*2//CROC_1/AE.SQUARROSA (886)	V1142	-5	-9	1	-4	31	20	30	75	74	66	58	64	55
MAYOOR//TK SN1081/ AE.SQUARROSA (222)	V1145	21	15	3	13	70	53	51	87	80	71	53	61	48
Breeding line	V1591	-36	3	-4	-12	24	55	41	74	79	67	52	57	50
Paros	V1043	21	8	2	10	57	49	42	88	87	73	57	60	50
Pfau/Milan	V1054	-22	-11	-9	-14	26	20	26	76	78	69	55	64	52
Polkka	V1419	21	37	9	22	70	83	39	84	84	74	53	58	52
QUARNA	V1191	-5	-15	5	-5	52	41	64	71	72	64	53	56	47
RB07	V1331	0	11	23	11	69	74	73	74	76	69	49	53	48
Reno	V1425	18	2	5	8	78	59	52	85	88	75	50	54	47
Rollo	V1335	-18	-8	5	-7	47	56	57	83	88	70	49	52	47
Runar	V1020	-14	-13	-2	-9	46	52	44	83	86	76	50	52	48
Breeding line	V1599	-33	-29	-25	-29	18	24	21	75	73	66	54	56	50
Breeding line	V1598	0	-7	-17	-8	60	48	45	73	72	61	52	56	48
SHA3/CBRD	V1086	-10	-5	-7	-7	35	18	23	81	82	70	55	66	54
SHA5/WEAVER//80456/YANGMAI 5	V1628	-17	-10	-15	-14	33	20	20	74	80	68	54	64	53
Breeding line	V1511	NA	-8	-10	-9	NA	47	35	NA	77	67	NA	56	50
Caress	V1587	7	-10	-13	-5	70	44	37	70	74	62	51	56	50
Breeding line	V1593	-15	-16	1	-10	54	47	54	77	80	68	48	53	48
Breeding line	V1516	NA	-2	-6	-4	NA	47	25	NA	79	75	NA	58	51
Breeding line	V1517	NA	-8	-1	-5	NA	34	27	NA	82	76	NA	59	52
Breeding line	V1546	NA	-7	3	-2	NA	46	47	NA	78	68	NA	56	50
Breeding line	V1518	NA	-17	-8	-12	NA	30	24	NA	78	69	NA	58	53
Breeding line	V1519	NA	-9	-6	-8	NA	28	20	NA	84	72	NA	61	54
Breeding line	V1547	NA	23	3	13	NA	71	48	NA	74	69	NA	58	50
Breeding line	V1589	8	5	-1	4	72	65	47	79	78	71	50	54	48
Breeding line	V1590	20	-2	20	12	86	57	68	77	80	67	49	54	49
Breeding line	V1548	NA	-16	3	-7	NA	43	67	NA	80	62	NA	54	46
Breeding line	V1596	-21	-8	-19	-16	35	43	27	82	84	69	51	57	49
Breeding line	V1597	19	15	3	12	84	69	59	70	72	64	50	56	48
Breeding line	V1594	-20	-1	19	-1	38	50	64	75	75	68	52	57	50
Breeding line	V1554	NA	-11	-8	-9	NA	48	43	NA	77	70	NA	54	47
Breeding line	V1555	NA	-11	-12	-11	NA	51	45	NA	77	64	NA	54	48
Breeding line	V1595	-8	-15	-6	-9	48	40	32	77	78	68	52	56	52
Breeding line	V1323	23	9	7	13	80	68	48	77	76	68	52	55	51
Breeding line	V1324	19	-9	-4	2	82	51	53	77	74	65	50	54	48
Breeding line	V1179	-3	-15	-14	-11	60	46	35	77	75	70	50	54	48
Breeding line	V1193	22	8	3	11	90	67	47	74	73	68	49	55	50
Breeding line	V1180	-6	-19	-5	-10	54	33	43	78	78	70	51	57	48
Breeding line	V1188	-2	-5	7	0	58	51	52	74	75	67	51	56	50
Amulett	V1189	-11	-12	2	-7	41	43	48	79	78	68	53	56	50
Breeding line	V1325	-5	-20	-14	-13	58	36	33	78	77	68	50	55	49
Breeding line	V1326	22	9	15	15	88	66	65	76	74	70	49	55	48
Berlock	V1413	20	6	1	9	79	59	51	75	75	65	52	57	49
Breeding line	V1327	2	0	4	2	62	59	53	77	77	69	51	54	48
Breeding line	V1328	22	0	1	8	84	57	48	76	78	68	50	55	49
Breeding line	V1415	17	34	23	25	78	87	71	78	87	69	50	56	49
Soru #1	V1087	17	19	1	13	66	51	33	83	80	69	54	63	53
Saar	V1048	6	9	9	8	68	53	52	77	84	70	50	59	50
Sabin	V1322	-7	27	-4	6	52	77	26	76	80	76	51	57	52
Scirocco	V1433	15	-4	7	6	73	60	63	76	75	65	52	53	48
Sirius	V1441	-10	3	-2	-3	42	51	47	75	76	67	54	58	49
Sport	V1152	-8	10	-4	-1	39	64	38	84	86	73	54	56	49
Sumai 3 (18.)	V1091	12	4	22	13	33	30	16	100	89	87	60	64	58
T10014	V1032	31	9	14	18	86	56	66	72	73	60	53	59	50
T2038	V1027	14	1	7	7	74	64	69	79	72	63	51	53	47
T7347	V1424	16	0	-7	3	49	47	26	90	90	78	58	58	50
T9040 (1995)	V1031	4	-4	-1	0	71	62	57	85	85	74	48	52	44
T9040	V1029	-8	-13	-12	-11	39	33	32	79	79	70	55	58	50
TJALVE/Purpur seed	V1321	-4	-10	3	-4	42	34	42	88	91	77	54	59	49
TUI/RL4137	V1423	20	40	32	30	78	80	79	77	86	70	52	60	49
T.DICOCCON PI94625/AE.SQUARROSA (372)//TUI/CLMS/3/2*PASTOR/4/EXCALIBUR	V1636	-3	8	-2	1	48	33	27	75	78	66	54	66	55
Tjalve	V1006	5	0	5	3	61	54	53	74	75	65	52	56	50
Tom	V1330	-5	-15	-2	-7	48	38	35	85	85	77	52	56	49
VERDE/3/BCN//DOY1/AE.SQUARROSA (447)	V1629	-10	-23	-2	-12	48	21	31	82	92	78	51	59	50
Vinjett	V1116	5	12	8	9	62	63	51	79	78	73	52	57	49
WHEAR/2*KRONSTAD F2004	V1635	35	20	19	25	88	48	28	81	86	77	53	64	57
Wanamo	V1431	3	15	17	12	59	68	69	73	75	66	53	57	48
Wellamo	V1432	2	-4	-1	-1	66	61	53	78	80	69	50	52	47
Zebra	V1011	-4	0	3	0	57	60	47	82	81	71	50	54	49
