# Supplementary material for: Genome-wide association mapping of septoria nodorum blotch resistance in Nordic winter and spring wheat collections
Source: Theor Appl Genet. 2022 Sep 23;135(12):4169–82. doi: 10.1007/s00122-022-04210-z (PMC9734210; doi:10.1007/s00122-022-04210-z)
Supplement: Supplementary file 10 — Supplementary file10 (CSV 7 KB) [file 122_2022_4210_MOESM10_ESM.csv]

new_name	Code_new	LBcDH16	LBcDH17	LBcDH18	LBcDH19	mean_across_year	LB16	LB17	LB18	LB19	PH16	PH17	PH18	PH19	DH16	DH17	DH18
Bj�rke	V1196	13	5	-1	0	4	45	38	31	17	83	90	56	96	253	260	242
Folke	V1206	0	-5	-3	-2	-3	24	15	23	11	91	96	60	100	256	264	244
Mj�lner	V1209	2	-11	1	-3	-3	25	14	25	10	77	87	50	92	256	262	245
Magnifik	V1210	-5	-2	-5	-3	-4	18	25	21	9	76	83	50	85	256	262	244
Olivin	V1212	4	-4	-3	0	-1	32	25	24	13	69	84	54	89	254	261	244
Finans	V1215	-4	-10	13	-8	-2	31	26	44	11	64	76	48	81	252	259	242
NK03029	V1218	-2	-4	0	-3	-2	30	28	29	14	66	80	52	84	253	260	243
RE714	V1219	-1	-11	10	-11	-3	38	39	49	14	59	67	41	78	250	255	238
Massey	V1221	-17	-16	-6	-9	-12	29	29	33	14	80	83	51	90	248	256	238
Fenman	V1227	19	23	18	13	18	48	55	46	34	60	69	46	76	254	260	243
Soissons	V1231	6	-4	9	1	3	52	57	48	26	62	66	45	72	247	252	238
Arina	V1233	-2	-6	-7	-6	-5	38	43	28	15	82	86	55	90	250	255	240
LW91W89	V1249	-17	1	0	-9	-6	18	31	31	9	53	61	38	69	252	261	242
Bersee	V1251	-6	9	4	-3	1	20	30	24	10	78	79	49	92	255	263	247
Apollo	V1254	7	8	-7	1	5	42	41	26	18	82	88	55	99	252	260	241
Spark	V1256	-4	-4	-7	1	-3	28	30	25	18	82	92	59	98	253	260	242
Vlasta	V1258	0	-2	-4	-3	-2	38	46	28	18	68	77	48	87	250	256	242
Senat	V1259	-10	-5	-7	-3	-6	21	20	16	11	58	66	42	71	253	262	246
Solist	V1260	-4	-12	3	-2	-4	26	19	30	13	67	71	48	78	254	261	244
Ambition	V1261	-17	-6	-2	-7	-7	21	25	26	9	67	79	49	82	252	260	244
Jenga	V1262	-17	-14	-11	-9	-13	16	20	16	9	65	74	48	80	253	260	244
Senta	V1263	2	-9	-10	-2	-5	41	38	23	17	73	85	57	88	250	256	241
Mironovskaja 808	V1264	9	9	29	16	16	51	65	69	42	81	101	60	111	249	253	237
Siria	V1265	-1	-10	-8	-4	-6	35	28	21	13	77	86	57	93	251	258	243
Regina	V1266	-7	1	5	-6	-2	31	47	39	15	75	86	56	92	250	256	240
GN04035	V1267	1	2	-4	-7	-2	34	32	26	11	75	85	54	90	253	261	242
GN04034	V1268	-1	5	-6	3	0	29	37	22	19	73	85	55	88	254	260	243
GN05012	V1269	7	-3	17	8	7	41	28	42	23	66	75	48	78	252	260	245
GN05013	V1270	10	6	2	1	5	36	33	30	17	78	82	54	90	255	262	243
V1004	V1271	18	8	17	11	14	49	39	44	28	72	78	54	88	253	261	244
V9001	V1272	12	7	0	10	7	39	37	28	26	73	86	61	91	255	261	243
TARSO	V1273	9	8	16	13	12	44	52	48	32	61	71	46	77	252	257	241
Kamerat	V1274	5	0	-6	2	0	33	40	22	19	75	89	58	92	254	258	243
Rida	V1339	14	-8	-3	5	2	54	44	33	27	82	92	57	102	250	254	240
Trond	V1340	-3	2	1	4	1	17	23	22	13	98	117	73	115	257	263	247
Sigyn II	V1341	20	20	-12	17	11	50	55	25	33	100	112	59	124	254	259	239
REDCOAT	V1342	28	-10	2	23	11	78	52	45	48	87	98	55	102	246	251	236
Skagen	V1343	-16	-1	-3	-1	-5	15	32	26	14	67	77	47	84	253	260	243
Plutos	V1344	0	-7	-14	-6	-7	38	34	21	12	71	79	54	79	250	258	240
Akratos	V1345	0	4	2	1	2	32	43	35	20	74	83	55	83	253	258	241
Jantarka	V1346	3	-11	-4	-5	-4	39	27	28	14	73	82	54	88	251	258	241
Akteur	V1347	3	0	-5	-3	-1	33	34	22	13	74	87	63	89	253	260	244
Breeding line	V1348	-17	-17	-11	-8	-13	18	23	19	10	69	77	48	85	252	258	242
Ellvis	V1349	7	-1	12	10	7	39	32	37	25	66	79	46	78	253	260	245
GN08004	V1350	-5	-2	-3	6	-1	31	38	29	28	75	82	56	91	251	258	242
Frontal	V1351	-12	-4	-7	-5	-7	19	29	21	12	63	75	50	76	253	260	243
Kalle	V1435	11	-9	-3	12	3	49	39	30	31	86	97	73	104	250	256	241
Portal	V1436	-9	-6	-11	-5	-8	25	28	19	11	79	91	53	95	252	260	242
Rudolf	V1437	-3	2	-7	-2	-3	21	31	20	11	90	102	61	103	256	261	244
Kosack	V1438	0	5	-4	1	0	23	22	18	12	90	93	63	106	257	265	246
Granitt	V1439	-7	-9	0	-4	-5	18	24	23	10	62	71	48	75	255	260	246
Kuban	V1440	-15	-13	-9	-7	-11	19	20	18	9	63	70	46	79	252	260	243
USG3209	V1701	4	-6	20	2	5	49	51	59	26	70	76	40	76	248	253	238
Stava	V1702	1	8	-3	-1	1	19	22	18	10	90	89	57	97	258	265	247
NK03030	V1703	-1	4	-3	0	0	27	38	23	17	75	84	62	92	255	259	244
GN04041	V1704	10	16	11	17	14	39	50	42	35	74	87	54	93	254	259	242
20121	V1705	1	-4	-5	-5	-3	35	32	27	13	75	89	53	94	252	259	241
20126	V1706	14	10	-1	8	8	46	36	25	25	72	85	48	94	253	262	244
20128	V1707	15	10	-1	13	9	50	49	31	32	73	81	56	86	251	258	242
20130	V1708	12	-1	0	5	4	49	42	31	24	82	91	60	97	251	257	242
20146	V1709	-5	3	7	-1	1	29	31	36	17	82	90	57	94	252	261	243
20228	V1710	-6	7	-10	6	-1	31	40	21	19	75	87	58	89	251	260	242
Kanzler	V1711	3	4	13	5	6	37	36	41	22	80	92	58	94	252	260	243
Breeding line	V1712	5	2	21	6	8	39	33	49	23	60	70	45	81	252	260	243
KWS-Ozon	V1713	-3	-14	2	-5	-5	33	26	30	14	64	71	47	78	251	258	243
Breeding line	V1714	-5	-16	-7	-3	-8	33	30	28	18	66	83	55	86	250	256	240
Breeding line	V1715	-10	-3	5	-6	-3	35	51	43	17	70	75	52	81	248	254	239
Breeding line	V1716	-4	5	4	-3	0	29	37	32	13	72	72	43	84	253	260	243
Breeding line	V1717	4	-7	-8	-7	-4	44	38	23	10	73	81	47	82	249	257	242
Prierier	V1718	-9	-2	-10	-8	-7	22	33	18	10	66	77	54	83	253	259	243
Sarmund	V1719	11	-8	-10	-7	-3	44	30	21	11	69	76	52	80	252	258	242
Breeding line	V1720	-1	7	-3	3	2	30	40	25	22	74	81	50	87	253	260	243
Breeding line	V1721	8	-7	1	6	2	48	32	32	21	71	82	53	83	250	258	242
Agil	V1722	4	-8	-10	-4	-5	44	31	24	16	60	65	41	74	250	258	240
Breeding line	V1723	-20	-17	-6	-6	-12	16	22	25	10	74	81	51	82	251	258	242
Breeding line	V1724	-3	18	2	0	4	32	54	32	18	69	77	51	85	251	259	242
Breeding line	V1725	-7	-5	-4	-5	-5	22	22	22	10	69	74	51	85	254	262	244
Breeding line	V1726	1	-11	-1	-1	-3	33	19	27	12	59	72	47	74	253	261	244
GN11018	V1727	9	4	-1	6	5	46	40	26	22	69	78	51	76	251	259	244
GN13023	V1728	-11	-16	-3	-2	-8	23	25	32	17	69	80	52	87	252	258	240
Ceylon	V1729	-3	5	-2	-1	0	29	37	28	14	70	70	43	80	253	260	242
Mariboss	V1730	-9	-4	-7	-8	-7	19	27	22	9	64	74	53	83	255	260	243
Torp	V1731	-18	-2	1	-7	-7	14	24	23	8	62	69	45	78	253	262	246
Ritmo	V1732	20	9	8	3	10	48	35	30	15	63	75	49	79	255	262	246
KWS Magic	V1733	-17	-11	-7	-10	-11	17	23	20	10	61	69	43	74	252	259	244
BAYP4535 (W01217.4 Me/De)	V1734	-2	-4	-9	-6	-4	31	34	20	14	65	72	47	75	253	259	243
Julius	V1735	-2	0	0	3	1	31	30	28	22	68	79	50	82	252	261	244
Potenzial	V1736	5	-2	-9	-3	-2	39	36	21	15	67	73	52	81	252	258	243
Format	V1737	-10	-5	-4	1	-4	17	20	16	13	70	78	46	81	255	262	247
FIRL3565(Amigos)	V1738	-13	-6	-5	-6	-8	17	24	22	9	74	88	54	87	254	261	244
Bussard	V1739	12	3	-9	0	2	52	41	25	18	81	95	64	94	250	259	240
Event	V1740	11	16	10	-5	8	42	43	34	12	70	73	53	84	253	261	245
Alchemy	V1742	-14	0	0	0	-3	21	29	23	13	62	71	45	79	252	261	246
Brompton	V1743	11	11	10	4	9	37	41	38	23	53	60	41	68	255	261	244
Claire	V1744	5	2	-3	-7	-1	29	35	25	12	56	70	47	79	256	260	243
Hereward	V1745	-9	-4	-1	-2	-4	21	33	26	15	53	64	41	70	254	259	244
Rialto	V1746	6	18	4	-4	6	36	47	32	18	65	69	47	79	254	261	243
Robigus	V1747	-4	5	4	-3	0	23	18	27	11	57	62	41	67	255	266	246
Xi19	V1748	42	29	12	44	32	66	58	39	60	72	72	49	72	256	261	244
Matrix	V1749	2	-9	-3	-5	-4	36	21	21	12	68	72	45	77	252	261	245
Arktis	V1750	4	-7	-7	-2	-3	40	37	24	12	66	80	51	83	251	257	242
Breeding line	V1751	4	16	1	3	6	40	53	30	23	64	72	49	80	251	259	243
